# Supplementary material for: (4-Nitro­phen­yl)methanol
Source: Acta Crystallogr Sect E Struct Rep Online. 2012 Jun 13;68(Pt 7):o2012. doi: 10.1107/S1600536812024865 (PMC3393283; doi:10.1107/S1600536812024865)
Supplement: Supplementary file 1 [file e-68-o2012-sup1.cif]

##############################################################################
#                                                                            #
# This CIF contains the data in a paper accepted for publication in          #
# Acta Crystallographica Section E. It conforms to the requirements of       #
# Notes for Authors for Acta Crystallographica Section E, and has been       #
# peer reviewed under the auspices of the IUCr Commission on Journals.       #
#                                                                            #
# Full details of the Crystallographic Information File format               #
# are given in the paper "The Crystallographic Information File (CIF):       #
# a New Standard Archive File for Crystallography" by S. R. Hall, F. H.      #
# Allen and I. D. Brown [Acta Cryst. (1991), A47, 655-685].                  #
#                                                                            #
# The current version of the core CIF dictionary is obtainable from          #
# ftp://ftp.iucr.org/pub/cif_core.dic.                                       #
#                                                                            #
# Software is freely available for graphical display of the structure(s)     #
# in this CIF. For information consult the CIF software page                 #
# http://www.iucr.org/resources/cif/software.                                #
#                                                                            #
# This file may be used for bona fide research purposes within the           #
# scientific community so long as proper attribution is given to the journal # 
# article from which it was obtained.                                        #
#                                                                            #
##############################################################################
data_I
_audit_creation_method     SHELXL-97
_chemical_name_systematic
;
(4-nitrophenyl)methanol
;
_chemical_name_common
;
4-nitrobenzyl alcohol
;
_chemical_formula_moiety     'C7 H7 N O3'
_chemical_formula_sum     'C7 H7 N O3'
_chemical_formula_iupac     'C7 H7 N O3'
_chemical_formula_weight     153.14
_chemical_melting_point     ?
_symmetry_cell_setting     triclinic
_symmetry_space_group_name_H-M     'P -1'
_symmetry_space_group_name_Hall     '-P 1'
loop_
    _symmetry_equiv_pos_as_xyz
    'x, y, z'
    '-x, -y, -z'
_cell_length_a     6.2216(5)
_cell_length_b     7.4096(6)
_cell_length_c     7.7833(6)
_cell_angle_alpha     110.867(2)
_cell_angle_beta     93.667(2)
_cell_angle_gamma     90.748(3)
_cell_volume     334.34(5)
_cell_formula_units_Z     2
_cell_measurement_reflns_used     3056
_cell_measurement_theta_min     2.94
_cell_measurement_theta_max     27.03
_cell_measurement_temperature     150(2)
_exptl_crystal_description     prism
_exptl_crystal_colour     colorless
_exptl_crystal_size_max     0.53
_exptl_crystal_size_mid     0.31
_exptl_crystal_size_min     0.28
_exptl_crystal_density_diffrn     1.521
_exptl_crystal_density_meas     ?
_exptl_crystal_density_method     'not measured'
_exptl_crystal_F_000     160
_exptl_absorpt_coefficient_mu     0.121
_exptl_absorpt_correction_type     multi-scan
_exptl_absorpt_process_details     '(SADABS; Bruker, 2001)'
_exptl_absorpt_correction_T_min     0.9387
_exptl_absorpt_correction_T_max     0.9670
_exptl_special_details     ?
_diffrn_ambient_temperature     150(2)
_diffrn_radiation_type     MoK\a
_diffrn_radiation_wavelength     0.71073
_diffrn_radiation_source     'fine-focus sealed tube'
_diffrn_radiation_monochromator     graphite
_diffrn_measurement_device_type     'Bruker APEXII CCD'
_diffrn_measurement_method     '\f and \w scans'
_diffrn_detector_area_resol_mean     ?
_diffrn_reflns_number     5239
_diffrn_reflns_av_R_equivalents     0.0156
_diffrn_reflns_av_sigmaI/netI     0.0143
_diffrn_reflns_theta_min     2.81
_diffrn_reflns_theta_max     27.00
_diffrn_reflns_theta_full     27.00
_diffrn_measured_fraction_theta_max     0.995
_diffrn_measured_fraction_theta_full     0.995
_diffrn_reflns_limit_h_min     -7
_diffrn_reflns_limit_h_max     7
_diffrn_reflns_limit_k_min     -9
_diffrn_reflns_limit_k_max     9
_diffrn_reflns_limit_l_min     -9
_diffrn_reflns_limit_l_max     9
_refine_special_details
;
Refinement of <i>F</i>^2^ against all diffractions. The weighted <i>R</i>-factor
<i>wR</i> and goodness of fit <i>S</i> are based on <i>F</i>^2^, conventional
<i>R</i>-factors <i>R</i> are based on <i>F</i>, with <i>F</i> set to zero for
negative <i>F</i>^2^. The threshold expression of <i>F</i>^2^ >
\s(<i>F</i>^2^) is used only for calculating <i>R</i>-factors(gt) <i>etc</i>.
and is not relevant to the choice of reflections for refinement.
<i>R</i>-factors based on <i>F</i>^2^ are statistically about twice as large
as those based on <i>F</i>, and <i>R</i>- factors based on all data will be
even larger.
;
_reflns_number_total     1442
_reflns_number_gt     1269
_reflns_threshold_expression     I>2\s(I)
_refine_ls_structure_factor_coef     Fsqd
_refine_ls_matrix_type     full
_refine_ls_R_factor_all     0.0369
_refine_ls_R_factor_gt     0.0316
_refine_ls_wR_factor_gt     0.0943
_refine_ls_wR_factor_ref     0.0987
_refine_ls_goodness_of_fit_ref     1.103
_refine_ls_restrained_S_all     1.103
_refine_ls_number_reflns     1442
_refine_ls_number_parameters     104
_refine_ls_number_restraints     0
_refine_ls_hydrogen_treatment     mixed
_refine_ls_weighting_scheme     calc
_refine_ls_weighting_details
         'calc w=1/[\s^2^(Fo^2^)+(0.0549P)^2^+0.0737P] where P=(Fo^2^+2Fc^2^)/3'
_atom_sites_solution_hydrogens     geom
_atom_sites_solution_primary     direct
_atom_sites_solution_secondary     difmap
_refine_ls_shift/su_max     0.000
_refine_ls_shift/su_mean     0.000
_refine_diff_density_max     0.253
_refine_diff_density_min     -0.286
_refine_ls_extinction_method     none
_refine_ls_extinction_coef     ?
loop_
    _atom_type_symbol
    _atom_type_description
    _atom_type_scat_dispersion_real
    _atom_type_scat_dispersion_imag
    _atom_type_scat_source
    'C' 'C' 0.0033 0.0016
                         'International Tables Vol C Tables 4.2.6.8 and 6.1.1.4'
    'H' 'H' 0.0000 0.0000
                         'International Tables Vol C Tables 4.2.6.8 and 6.1.1.4'
    'N' 'N' 0.0061 0.0033
                         'International Tables Vol C Tables 4.2.6.8 and 6.1.1.4'
    'O' 'O' 0.0106 0.0060
                         'International Tables Vol C Tables 4.2.6.8 and 6.1.1.4'
_computing_data_collection     'APEX2 (Bruker, 2007)'
_computing_cell_refinement     'SAINT (Bruker, 2007)'
_computing_data_reduction     'SAINT (Bruker, 2007)'
_computing_structure_solution     'SHELXS97 (Sheldrick, 2008)'
_computing_structure_refinement     'SHELXL97 (Sheldrick, 2008)'
_computing_molecular_graphics     'PLATON (Spek, 2009)'
_computing_publication_material     'PLATON (Spek, 2009)'
loop_
    _atom_site_type_symbol
    _atom_site_label
    _atom_site_fract_x
    _atom_site_fract_y
    _atom_site_fract_z
    _atom_site_U_iso_or_equiv
    _atom_site_adp_type
    _atom_site_calc_flag
    _atom_site_refinement_flags
    _atom_site_occupancy
    _atom_site_symmetry_multiplicity
    _atom_site_disorder_assembly
    _atom_site_disorder_group
    O O1 0.55157(14) 0.37365(14) 0.71166(12) 0.0289(2) Uani d . 1 1 . .
    H H1O 0.459(3) 0.352(3) 0.625(3) 0.059(6) Uiso d . 1 1 . .
    O O2 1.19725(14) 0.31301(14) 1.43192(11) 0.0291(2) Uani d . 1 1 . .
    O O3 1.44094(13) 0.17141(12) 1.25026(12) 0.0260(2) Uani d . 1 1 . .
    N N1 1.26402(15) 0.24252(13) 1.27641(13) 0.0185(2) Uani d . 1 1 . .
    C C1 0.86002(18) 0.24567(15) 0.82183(15) 0.0164(2) Uani d . 1 1 . .
    C C2 1.06259(18) 0.16628(15) 0.79623(15) 0.0187(3) Uani d . 1 1 . .
    H H2 1.1093 0.1130 0.6751 0.022 Uiso calc R 1 1 . .
    C C3 1.19706(17) 0.16352(15) 0.94381(15) 0.0177(3) Uani d . 1 1 . .
    H H3 1.3348 0.1088 0.9260 0.021 Uiso calc R 1 1 . .
    C C4 1.12356(17) 0.24351(14) 1.11879(14) 0.0158(2) Uani d . 1 1 . .
    C C5 0.92362(18) 0.32390(15) 1.14985(15) 0.0173(2) Uani d . 1 1 . .
    H H5 0.8781 0.3776 1.2714 0.021 Uiso calc R 1 1 . .
    C C6 0.79120(17) 0.32436(15) 0.99981(15) 0.0172(2) Uani d . 1 1 . .
    H H6 0.6531 0.3784 1.0182 0.021 Uiso calc R 1 1 . .
    C C7 0.71876(19) 0.24303(16) 0.65630(15) 0.0215(3) Uani d . 1 1 . .
    H H7A 0.8064 0.2792 0.5710 0.026 Uiso calc R 1 1 . .
    H H7B 0.6562 0.1109 0.5901 0.026 Uiso calc R 1 1 . .
loop_
    _atom_site_aniso_label
    _atom_site_aniso_U_11
    _atom_site_aniso_U_22
    _atom_site_aniso_U_33
    _atom_site_aniso_U_12
    _atom_site_aniso_U_13
    _atom_site_aniso_U_23
    O1 0.0235(5) 0.0379(5) 0.0213(4) 0.0103(4) -0.0055(3) 0.0068(4)
    O2 0.0257(5) 0.0455(6) 0.0151(4) 0.0062(4) 0.0000(3) 0.0098(4)
    O3 0.0197(4) 0.0303(5) 0.0278(5) 0.0086(3) -0.0016(3) 0.0103(4)
    N1 0.0176(5) 0.0194(5) 0.0191(5) 0.0006(3) -0.0008(4) 0.0081(4)
    C1 0.0184(5) 0.0137(5) 0.0171(5) -0.0021(4) -0.0014(4) 0.0060(4)
    C2 0.0217(6) 0.0175(5) 0.0155(5) 0.0010(4) 0.0034(4) 0.0041(4)
    C3 0.0160(5) 0.0162(5) 0.0209(6) 0.0024(4) 0.0028(4) 0.0062(4)
    C4 0.0161(5) 0.0145(5) 0.0172(5) -0.0011(4) -0.0020(4) 0.0066(4)
    C5 0.0180(5) 0.0185(5) 0.0154(5) 0.0007(4) 0.0022(4) 0.0058(4)
    C6 0.0146(5) 0.0171(5) 0.0201(5) 0.0015(4) 0.0010(4) 0.0071(4)
    C7 0.0225(6) 0.0235(6) 0.0173(5) 0.0031(4) -0.0015(4) 0.0063(4)
_geom_special_details
;
All e.s.d.'s (except the e.s.d. in the dihedral angle between two l.s. planes)
are estimated using the full covariance matrix. The cell e.s.d.'s are taken
into account individually in the estimation of e.s.d.'s in distances, angles
and torsion angles; correlations between e.s.d.'s in cell parameters are only
used when they are defined by crystal symmetry. An approximate (isotropic)
treatment of cell e.s.d.'s is used for estimating e.s.d.'s involving l.s.
planes.
;
loop_
    _geom_bond_atom_site_label_1
    _geom_bond_atom_site_label_2
    _geom_bond_site_symmetry_2
    _geom_bond_distance
    _geom_bond_publ_flag
    O1 C7 . 1.4110(13) ?
    O1 H1O . 0.82(2) ?
    O2 N1 . 1.2369(12) ?
    O3 N1 . 1.2239(12) ?
    N1 C4 . 1.4623(13) ?
    C1 C2 . 1.3936(15) ?
    C1 C6 . 1.3961(15) ?
    C1 C7 . 1.5065(14) ?
    C2 C3 . 1.3835(15) ?
    C2 H2 . 0.9500 ?
    C3 C4 . 1.3881(15) ?
    C3 H3 . 0.9500 ?
    C4 C5 . 1.3842(15) ?
    C5 C6 . 1.3865(15) ?
    C5 H5 . 0.9500 ?
    C6 H6 . 0.9500 ?
    C7 H7A . 0.9900 ?
    C7 H7B . 0.9900 ?
loop_
    _geom_angle_atom_site_label_1
    _geom_angle_atom_site_label_2
    _geom_angle_atom_site_label_3
    _geom_angle_site_symmetry_1
    _geom_angle_site_symmetry_3
    _geom_angle
    _geom_angle_publ_flag
    C7 O1 H1O . . 109.2(14) ?
    O3 N1 O2 . . 122.56(9) ?
    O3 N1 C4 . . 119.34(9) ?
    O2 N1 C4 . . 118.10(9) ?
    C2 C1 C6 . . 119.46(10) ?
    C2 C1 C7 . . 119.21(10) ?
    C6 C1 C7 . . 121.32(10) ?
    C3 C2 C1 . . 121.30(10) ?
    C3 C2 H2 . . 119.3 ?
    C1 C2 H2 . . 119.3 ?
    C2 C3 C4 . . 117.65(10) ?
    C2 C3 H3 . . 121.2 ?
    C4 C3 H3 . . 121.2 ?
    C5 C4 C3 . . 122.76(10) ?
    C5 C4 N1 . . 118.87(10) ?
    C3 C4 N1 . . 118.37(10) ?
    C4 C5 C6 . . 118.59(10) ?
    C4 C5 H5 . . 120.7 ?
    C6 C5 H5 . . 120.7 ?
    C5 C6 C1 . . 120.24(10) ?
    C5 C6 H6 . . 119.9 ?
    C1 C6 H6 . . 119.9 ?
    O1 C7 C1 . . 110.28(9) ?
    O1 C7 H7A . . 109.6 ?
    C1 C7 H7A . . 109.6 ?
    O1 C7 H7B . . 109.6 ?
    C1 C7 H7B . . 109.6 ?
    H7A C7 H7B . . 108.1 ?
loop_
    _geom_hbond_atom_site_label_D
    _geom_hbond_atom_site_label_H
    _geom_hbond_atom_site_label_A
    _geom_hbond_site_symmetry_D
    _geom_hbond_site_symmetry_H
    _geom_hbond_site_symmetry_A
    _geom_hbond_distance_DH
    _geom_hbond_distance_HA
    _geom_hbond_distance_DA
    _geom_hbond_angle_DHA
    _geom_hbond_publ_flag
    O1 H1O O2 . . 1_454 0.83(2) 2.09(2) 2.9095(12) 173(2) yes
    C3 H3 O3 . . 2_857 0.95 2.54 3.3799(14) 148 yes
_iucr_refine_instructions_details
;
TITL nitrobenzylalkohol, 150 K, P-1
CELL 0.71073 6.2216 7.4096 7.7833 110.867 93.667 90.748
ZERR 2       0.0005 0.0006 0.0006   0.002  0.002  0.003
LATT 1
SFAC  C   H   N   O
UNIT   14   14   2   6
OMIT -2 54
L.S. 9
ACTA
EQIV $1 x-1, y, z-1
HTAB O1 O3_$1
BOND $H
FMAP 2
HTAB
PLAN -10
SIZE 0.28 0.31 0.53
TEMP -123.000
WGHT    0.054900    0.073700
FVAR       0.45548
O1    4    0.551572    0.373649    0.711662    11.00000    0.02354    0.03791 =
         0.02130    0.00676   -0.00551    0.01027
H1O   2    0.459385    0.351621    0.625295    11.00000    0.05890
O2    4    1.197247    0.313012    1.431915    11.00000    0.02566    0.04547 =
         0.01512    0.00981    0.00003    0.00624
O3    4    1.440938    0.171407    1.250261    11.00000    0.01974    0.03026 =
         0.02776    0.01033   -0.00162    0.00862
N1    3    1.264021    0.242523    1.276410    11.00000    0.01759    0.01941 =
         0.01906    0.00808   -0.00084    0.00061
C1    1    0.860022    0.245665    0.821831    11.00000    0.01839    0.01375 =
         0.01711    0.00605   -0.00135   -0.00213
C2    1    1.062589    0.166281    0.796235    11.00000    0.02174    0.01752 =
         0.01552    0.00406    0.00339    0.00103
AFIX  43
H2    2    1.109262    0.113007    0.675056    11.00000   -1.20000
AFIX   0
C3    1    1.197064    0.163520    0.943813    11.00000    0.01599    0.01621 =
         0.02090    0.00618    0.00282    0.00235
AFIX  43
H3    2    1.334838    0.108813    0.926029    11.00000   -1.20000
AFIX   0
C4    1    1.123565    0.243511    1.118787    11.00000    0.01607    0.01448 =
         0.01716    0.00657   -0.00202   -0.00110
C5    1    0.923622    0.323902    1.149847    11.00000    0.01803    0.01849 =
         0.01537    0.00579    0.00224    0.00067
AFIX  43
H5    2    0.878095    0.377621    1.271385    11.00000   -1.20000
AFIX   0
C6    1    0.791201    0.324359    0.999807    11.00000    0.01459    0.01707 =
         0.02015    0.00707    0.00095    0.00146
AFIX  43
H6    2    0.653146    0.378413    1.018172    11.00000   -1.20000
AFIX   0
C7    1    0.718760    0.243032    0.656305    11.00000    0.02246    0.02346 =
         0.01731    0.00631   -0.00145    0.00309
AFIX  23
H7A   2    0.806440    0.279247    0.570980    11.00000   -1.20000
H7B   2    0.656207    0.110942    0.590061    11.00000   -1.20000
HKLF 4 1 1 0 0 0 1 0 0 0 1
REM  nitrobenzylalkohol, 150 K, P-1
REM R1 =  0.0316 for   1269 Fo > 4sig(Fo)  and  0.0369 for all   1442 data
REM    104 parameters refined using      0 restraints
END
WGHT      0.0549      0.0737
REM Highest difference peak  0.253,  deepest hole -0.286,  1-sigma level  0.043
Q1    1   0.8319  0.2771  0.8961  11.00000  0.05    0.25
Q2    1   0.7967  0.2525  0.7437  11.00000  0.05    0.25
Q3    1   0.9410  0.1720  0.8071  11.00000  0.05    0.24
Q4    1   1.1717  0.2353  1.1802  11.00000  0.05    0.23
Q5    1   1.1632  0.1986  1.0297  11.00000  0.05    0.23
Q6    1   1.0385  0.2934  1.1348  11.00000  0.05    0.22
Q7    1   0.8736  0.3381  1.0637  11.00000  0.05    0.22
Q8    1   1.0888  0.1265  0.8625  11.00000  0.05    0.20
Q9    1   1.1360  0.2006  0.8738  11.00000  0.05    0.19
Q10   1   0.2725  0.3086  0.5214  11.00000  0.05    0.13
;
data_global
_journal_date_recd_electronic     2012-05-25
_journal_date_accepted     2012-05-31
_journal_name_full     'Acta Crystallographica, Section E'
_journal_year     2012
_journal_volume     68
_journal_issue      7
_journal_page_first     o2012
_journal_page_last     o2012
_journal_paper_category     QO
_journal_paper_doi     10.1107/S1600536812024865
_journal_coeditor_code     SU2438
_publ_contact_author_name     'Petr Stepnicka'
_publ_contact_author_address
;
Department of Inorganic Chemistry, Faculty of Science,
Charles University in Prague; Hlavova 2030, 12840 Prague 2,
Czech Republic
;
_publ_contact_author_email     'stepnic@natur.cuni.cz'
_publ_contact_author_fax     '+420 221 951 253'
_publ_contact_author_phone     '+420 221 951 260'
_publ_section_title
;
(4-Nitrophenyl)methanol
;
loop_
    _publ_author_name
    _publ_author_footnote
    _publ_author_address
    'C\'isa\<rov\'a, Ivana' .
;
Department of Inorganic Chemistry, Faculty of Science,
Charles University in Prague, Hlavova 2030, 12840 Prague 2,
Czech Republic
;
    '\<St\<epni\<cka, Petr' .
;
Department of Inorganic Chemistry, Faculty of Science,
Charles University in Prague, Hlavova 2030, 12840 Prague 2,
Czech Republic
;
