# Supplementary material for: (4-Nitro­phen­yl)methanol
Source: Acta Crystallogr Sect E Struct Rep Online. 2012 Jun 13;68(Pt 7):o2012. doi: 10.1107/S1600536812024865 (PMC3393283; doi:10.1107/S1600536812024865)
Supplement: Supplementary file 2 [file e-68-o2012-Isup2.hkl]

# 
# h,k,l, Fc-squared, Fo-squared, sigma(Fo-squared) and status flag 
# 
data_I
_shelx_title ' nitrobenzylalkohol, 150 K, P-1' 
_shelx_refln_list_code          4 
_shelx_F_calc_maximum       71.11 
_exptl_crystal_F_000       160.00 
_reflns_d_resolution_high  0.7828 
 
loop_ 
 _symmetry_equiv_pos_as_xyz 
 'x, y, z' 
 '-x, -y, -z' 
 
_cell_length_a     6.2216 
_cell_length_b     7.4096 
_cell_length_c     7.7833 
_cell_angle_alpha 110.867 
_cell_angle_beta   93.667 
_cell_angle_gamma  90.748 
 
_shelx_F_squared_multiplier     1.000 
 
loop_ 
 _refln_index_h 
 _refln_index_k 
 _refln_index_l 
 _refln_F_squared_calc 
 _refln_F_squared_meas 
 _refln_F_squared_sigma 
 _refln_observed_status 
   1   0   0      153.48      146.25      0.89 o 
   2   0   0      190.03      173.32      1.08 o 
   3   0   0      667.06      734.49      4.66 o 
   4   0   0       13.07       11.98      0.36 o 
   5   0   0        0.74        1.13      0.25 o 
   6   0   0       46.19       45.80      0.87 o 
   7   0   0        0.99        0.29      0.43 o 
  -7   1   0        1.41        0.90      0.43 o 
  -6   1   0        8.11        8.63      0.55 o 
  -5   1   0        3.58        3.81      0.29 o 
  -4   1   0       61.89       63.82      0.77 o 
  -3   1   0        9.38       11.10      0.26 o 
  -2   1   0       28.07       27.74      0.41 o 
  -1   1   0      215.76      203.48      1.16 o 
   0   1   0       33.76       27.16      0.24 o 
   1   1   0       69.63       67.99      0.46 o 
   2   1   0       22.25       20.88      0.23 o 
   3   1   0       57.22       52.18      0.65 o 
   4   1   0       19.47       19.67      0.37 o 
   5   1   0       14.35       13.70      0.43 o 
   6   1   0        5.65        5.72      0.38 o 
   7   1   0        0.79        0.11      0.43 o 
  -7   2   0        1.29        1.02      0.33 o 
  -6   2   0        7.62        5.51      0.40 o 
  -5   2   0      187.89      163.21      1.67 o 
  -4   2   0       71.64       76.41      0.80 o 
  -3   2   0     1011.21     1129.63      7.76 o 
  -2   2   0      310.26      324.05      1.97 o 
  -1   2   0       39.54       32.81      0.29 o 
   0   2   0     5056.25     4709.79     32.11 o 
   1   2   0     1268.12     1272.41      7.67 o 
   2   2   0      264.80      255.54      1.60 o 
   3   2   0       16.27       13.96      0.26 o 
   4   2   0       11.27       12.70      0.38 o 
   5   2   0       67.80       69.55      0.92 o 
   6   2   0       16.60       17.60      0.84 o 
   7   2   0       28.67       27.86      1.02 o 
  -7   3   0        8.77        8.00      0.79 o 
  -6   3   0        6.40        6.13      0.42 o 
  -5   3   0        5.52        5.26      0.21 o 
  -4   3   0       35.24       36.22      0.56 o 
  -3   3   0       61.28       63.32      0.69 o 
  -2   3   0        7.43        6.05      0.20 o 
  -1   3   0        1.87        1.44      0.10 o 
   0   3   0       10.94        9.93      0.19 o 
   1   3   0       58.52       56.20      0.47 o 
   2   3   0       77.11       76.84      0.70 o 
   3   3   0        8.93        8.80      0.32 o 
   4   3   0        5.31        4.63      0.29 o 
   5   3   0       29.46       29.39      0.61 o 
   6   3   0        0.77        0.42      0.53 o 
   7   3   0       21.24       20.14      0.77 o 
  -7   4   0       21.26       28.03      1.04 o 
  -6   4   0        0.68        0.10      0.28 o 
  -5   4   0      216.03      186.77      2.37 o 
  -4   4   0        0.57       -0.20      0.20 o 
  -3   4   0       39.27       47.47      0.68 o 
  -2   4   0      308.44      339.44      2.45 o 
  -1   4   0        2.29        1.75      0.14 o 
   0   4   0        0.22        0.11      0.17 o 
   1   4   0      290.55      307.39      2.78 o 
   2   4   0      108.37      106.46      1.16 o 
   3   4   0       74.20       73.83      0.93 o 
   4   4   0        2.86        2.51      0.27 o 
   5   4   0        0.00        0.07      0.25 o 
   6   4   0        5.45        4.96      0.44 o 
  -6   5   0       10.15        9.50      0.54 o 
  -5   5   0        1.35        2.11      0.61 o 
  -4   5   0        7.11        6.93      0.35 o 
  -3   5   0        0.00        0.39      0.19 o 
  -2   5   0       34.29       32.86      0.48 o 
  -1   5   0       86.99       87.21      1.33 o 
   0   5   0        6.94        7.14      0.35 o 
   1   5   0       23.77       22.67      0.48 o 
   2   5   0       42.76       41.61      0.68 o 
   3   5   0        1.14        1.25      0.26 o 
   4   5   0        4.05        4.30      0.34 o 
   5   5   0       11.28       11.50      0.68 o 
   6   5   0        0.17        0.22      0.55 o 
  -6   6   0        0.19        0.27      0.44 o 
  -5   6   0       57.71       49.21      1.05 o 
  -4   6   0       33.76       30.41      0.79 o 
  -3   6   0       21.96       19.08      0.52 o 
  -2   6   0       53.63       56.09      0.71 o 
  -1   6   0        0.94        0.71      0.23 o 
   0   6   0       22.55       23.05      0.53 o 
   1   6   0        3.82        3.44      0.30 o 
   2   6   0       16.39       16.45      0.49 o 
   3   6   0        4.11        4.04      0.35 o 
   4   6   0        0.05        0.02      0.27 o 
   5   6   0       48.82       48.62      1.07 o 
  -5   7   0       14.37       14.76      0.71 o 
  -4   7   0       26.18       27.07      0.80 o 
  -3   7   0        5.67        6.14      0.67 o 
  -2   7   0        6.32        6.64      0.38 o 
  -1   7   0       16.06       16.34      0.52 o 
   0   7   0        0.52        0.52      0.24 o 
   1   7   0        0.02        0.12      0.25 o 
   2   7   0        3.81        3.72      0.36 o 
   3   7   0        4.80        4.51      0.38 o 
   4   7   0       13.80       14.17      0.70 o 
  -3   8   0        5.18        4.23      0.76 o 
  -2   8   0        0.13        0.21      0.61 o 
  -1   8   0        7.51        7.30      0.51 o 
   0   8   0        4.29        4.37      0.52 o 
   1   8   0       25.81       24.17      0.67 o 
   2   8   0       20.47       18.82      0.63 o 
   3   8   0        3.07        2.66      0.53 o 
  -1  -9   1        0.03       -0.05      0.35 o 
   0  -9   1        3.80        3.14      0.43 o 
   1  -9   1        3.05        3.61      0.43 o 
  -3  -8   1        0.00       -0.38      0.38 o 
  -2  -8   1        7.34        6.84      0.69 o 
  -1  -8   1        0.09       -0.31      0.31 o 
   0  -8   1       13.08       12.75      0.61 o 
   1  -8   1       47.53       44.56      0.96 o 
   2  -8   1        0.04        0.12      0.29 o 
   3  -8   1       16.98       16.45      0.67 o 
   4  -8   1       63.75       57.26      1.47 o 
  -4  -7   1        1.06        0.81      0.30 o 
  -3  -7   1        6.69        6.62      0.41 o 
  -2  -7   1        9.66        9.90      0.46 o 
  -1  -7   1        8.95        9.74      0.44 o 
   0  -7   1       22.32       24.14      0.66 o 
   1  -7   1       35.45       35.03      0.68 o 
   2  -7   1        4.42        5.56      0.43 o 
   3  -7   1        2.93        3.45      0.38 o 
   4  -7   1        0.46        0.99      0.30 o 
   5  -7   1        1.36        1.70      0.48 o 
  -5  -6   1        0.69        0.31      0.30 o 
  -4  -6   1        0.69        0.18      0.29 o 
  -3  -6   1        5.73        6.25      0.38 o 
  -2  -6   1      254.57      254.82      2.49 o 
  -1  -6   1      102.39      108.48      1.49 o 
   0  -6   1        2.48        2.53      0.24 o 
   1  -6   1      233.73      246.51      2.10 o 
   2  -6   1       31.42       34.72      0.52 o 
   3  -6   1        2.56        2.82      0.33 o 
   4  -6   1      104.68       95.07      1.42 o 
   5  -6   1        9.99        8.08      0.47 o 
   6  -6   1        4.18        4.87      0.58 o 
  -6  -5   1        7.49        6.90      0.74 o 
  -5  -5   1       12.14       12.88      0.51 o 
  -4  -5   1        0.89        0.78      0.25 o 
  -3  -5   1       13.08       13.90      0.47 o 
  -2  -5   1       58.14       57.94      0.80 o 
  -1  -5   1        4.39        4.51      0.26 o 
   0  -5   1       10.71       10.37      0.34 o 
   1  -5   1       10.50        9.97      0.25 o 
   2  -5   1       10.50       10.92      0.27 o 
   3  -5   1       57.16       57.94      0.79 o 
   4  -5   1       34.04       34.70      0.75 o 
   5  -5   1        5.75        5.50      0.40 o 
   6  -5   1       24.48       25.73      0.92 o 
  -7  -4   1       11.98       12.23      0.84 o 
  -6  -4   1        9.54       10.65      0.57 o 
  -5  -4   1       11.20       11.82      0.47 o 
  -4  -4   1       13.43       15.69      0.46 o 
  -3  -4   1      106.90      114.22      1.25 o 
  -2  -4   1      697.84      745.61      5.70 o 
  -1  -4   1     1987.29     2057.18     20.68 o 
   0  -4   1        2.03        3.16      0.15 o 
   1  -4   1      228.21      240.80      1.72 o 
   2  -4   1      414.79      454.15      3.22 o 
   3  -4   1       72.64       71.75      0.71 o 
   4  -4   1       94.36       84.12      0.99 o 
   5  -4   1        3.52        2.78      0.21 o 
   6  -4   1       15.54       17.34      0.60 o 
   7  -4   1        0.06       -0.31      0.39 o 
  -7  -3   1        0.45       -0.04      0.40 o 
  -6  -3   1        5.01        5.03      0.37 o 
  -5  -3   1       19.79       21.02      0.53 o 
  -4  -3   1        0.57        0.67      0.20 o 
  -3  -3   1       25.81       25.09      0.54 o 
  -2  -3   1       31.81       30.68      0.39 o 
  -1  -3   1       28.24       26.17      0.29 o 
   0  -3   1      404.68      385.63      2.34 o 
   1  -3   1       43.54       42.85      0.33 o 
   2  -3   1       19.82       23.67      0.28 o 
   3  -3   1      141.25      139.06      1.01 o 
   4  -3   1       49.64       49.75      0.55 o 
   5  -3   1        6.60        6.15      0.41 o 
   6  -3   1        0.07        0.19      0.28 o 
   7  -3   1        0.28        0.38      0.39 o 
  -7  -2   1       58.40       59.38      1.40 o 
  -6  -2   1        2.25        2.21      0.32 o 
  -5  -2   1        3.94        3.61      0.29 o 
  -4  -2   1      338.41      374.83      3.37 o 
  -3  -2   1      108.79      121.53      1.23 o 
  -2  -2   1       32.28       39.97      0.34 o 
   0  -2   1       46.37       48.28      0.35 o 
   1  -2   1       34.94       27.57      0.22 o 
   2  -2   1      310.83      346.47      2.42 o 
   3  -2   1      174.23      164.09      1.37 o 
   4  -2   1        0.01        0.07      0.13 o 
   5  -2   1       15.93       15.98      0.42 o 
   6  -2   1        6.99        6.28      0.48 o 
   7  -2   1       60.10       60.68      1.88 o 
  -7  -1   1        0.81        1.37      0.46 o 
  -6  -1   1        0.32       -0.28      0.28 o 
  -5  -1   1        4.15        4.59      0.34 o 
  -4  -1   1        0.01       -0.19      0.19 o 
  -3  -1   1      105.92      104.07      0.80 o 
  -2  -1   1        0.15        0.54      0.07 o 
  -1  -1   1        0.07        0.07      0.05 o 
   0  -1   1       85.05       81.73      0.47 o 
   1  -1   1       36.56       36.49      0.24 o 
   2  -1   1      118.97      107.38      0.74 o 
   3  -1   1        2.11        1.53      0.12 o 
   4  -1   1       23.64       21.88      0.36 o 
   5  -1   1       13.40       12.71      0.48 o 
   6  -1   1       51.88       52.12      1.47 o 
   7  -1   1        1.08        0.62      0.63 o 
  -7   0   1       16.56       13.09      0.78 o 
  -6   0   1      188.96      177.55      3.52 o 
  -5   0   1       22.55       26.02      0.63 o 
  -4   0   1      574.93      654.16      6.50 o 
  -3   0   1       45.33       53.97      0.49 o 
  -2   0   1      225.27      212.40      1.57 o 
  -1   0   1     3026.41     2843.28     19.38 o 
   0   0   1      257.24      237.93      2.04 o 
   1   0   1      186.52      174.18      1.05 o 
   2   0   1      361.24      356.56      2.28 o 
   3   0   1        4.94        7.06      0.20 o 
   4   0   1      108.91      105.32      1.02 o 
   5   0   1       28.40       28.48      0.52 o 
   6   0   1      175.25      179.19      2.68 o 
   7   0   1        8.51        8.00      0.75 o 
  -7   1   1        3.88        4.34      0.53 o 
  -6   1   1        0.24       -0.13      0.33 o 
  -5   1   1        0.11       -0.01      0.22 o 
  -4   1   1       36.35       37.42      0.58 o 
  -3   1   1        0.66        0.93      0.13 o 
  -2   1   1       33.18       37.34      0.35 o 
  -1   1   1       59.47       56.82      0.42 o 
   0   1   1        7.02        7.47      0.12 o 
   1   1   1       82.21       86.33      0.57 o 
   2   1   1      100.49       95.08      0.61 o 
   3   1   1       40.16       42.19      0.45 o 
   4   1   1       48.90       47.37      0.52 o 
   5   1   1        9.97        9.91      0.37 o 
   6   1   1      114.89      117.57      1.86 o 
   7   1   1        7.96        6.77      0.54 o 
  -7   2   1        0.95        2.36      0.38 o 
  -6   2   1      260.24      226.94      2.31 o 
  -5   2   1        1.49        3.29      0.27 o 
  -4   2   1       11.10       15.83      0.41 o 
  -3   2   1      117.59      136.73      1.23 o 
  -2   2   1       29.04       28.82      0.31 o 
  -1   2   1      325.80      334.82      2.05 o 
   0   2   1       55.59       60.02      0.46 o 
   1   2   1      531.70      504.28      3.03 o 
   2   2   1      602.89      590.85      4.10 o 
   3   2   1       81.05       87.21      0.78 o 
   4   2   1        5.48        5.79      0.34 o 
   5   2   1        1.23        1.72      0.24 o 
   6   2   1      186.17      195.21      2.37 o 
   7   2   1       84.06       85.65      1.72 o 
  -7   3   1       10.68       10.47      0.85 o 
  -6   3   1        0.19        0.57      0.35 o 
  -5   3   1       12.46       12.78      0.47 o 
  -4   3   1        3.40        3.53      0.25 o 
  -3   3   1        0.00       -0.07      0.17 o 
  -2   3   1      106.59      110.42      1.16 o 
  -1   3   1        9.03        7.54      0.22 o 
   0   3   1       11.87        9.61      0.22 o 
   1   3   1       60.22       58.75      0.58 o 
   2   3   1        0.45        0.41      0.12 o 
   3   3   1       50.31       50.51      0.70 o 
   4   3   1       40.72       40.46      0.64 o 
   5   3   1        9.19        8.85      0.47 o 
   6   3   1      126.47      129.74      1.79 o 
   7   3   1       20.72       21.37      1.42 o 
  -7   4   1        1.66        3.00      0.42 o 
  -6   4   1       35.02       28.00      0.82 o 
  -5   4   1       29.12       24.81      0.61 o 
  -4   4   1       86.45       85.80      1.08 o 
  -3   4   1       50.60       54.29      0.78 o 
  -2   4   1      109.60      107.68      1.20 o 
  -1   4   1      140.44      149.47      1.52 o 
   0   4   1       24.08       24.23      0.47 o 
   1   4   1      129.39      139.76      1.44 o 
   2   4   1       18.11       17.06      0.43 o 
   3   4   1        3.54        3.33      0.26 o 
   4   4   1      227.02      235.24      2.41 o 
   5   4   1        5.55        6.13      0.80 o 
   6   4   1       71.85       74.38      2.12 o 
  -6   5   1        4.54        4.85      0.48 o 
  -5   5   1       31.86       33.01      0.84 o 
  -4   5   1       12.99       13.21      0.51 o 
  -3   5   1        1.97        1.57      0.25 o 
  -2   5   1       14.91       14.59      0.44 o 
  -1   5   1       25.11       23.60      0.52 o 
   0   5   1        0.08       -0.07      0.19 o 
   1   5   1       20.32       20.77      0.49 o 
   2   5   1        0.01        0.10      0.20 o 
   3   5   1       34.99       34.64      0.66 o 
   4   5   1       13.42       11.93      0.56 o 
   5   5   1        2.59        3.42      0.49 o 
   6   5   1       51.80       52.49      1.18 o 
  -5   6   1        7.62        6.54      0.75 o 
  -4   6   1       15.32       15.00      0.60 o 
  -3   6   1        0.01        0.00      0.25 o 
  -2   6   1       54.54       54.33      0.71 o 
  -1   6   1       50.73       51.14      0.83 o 
   0   6   1       45.55       43.73      0.76 o 
   1   6   1       29.83       30.10      0.64 o 
   2   6   1       25.55       27.26      0.62 o 
   3   6   1        0.00        0.01      0.25 o 
   4   6   1      123.16      119.84      1.74 o 
   5   6   1        4.81        4.70      0.48 o 
  -4   7   1        3.70        4.06      0.55 o 
  -3   7   1        4.48        4.75      0.45 o 
  -2   7   1       26.04       28.04      0.86 o 
  -1   7   1       10.09        9.79      0.46 o 
   0   7   1        6.99        6.95      0.41 o 
   1   7   1       65.95       65.27      1.01 o 
   2   7   1        0.00       -0.11      0.26 o 
   3   7   1        5.83        6.27      0.49 o 
   4   7   1        8.50        6.81      0.53 o 
  -2   8   1       41.00       38.10      0.97 o 
  -1   8   1      164.99      159.46      2.74 o 
   0   8   1        0.20        0.20      0.32 o 
   1   8   1       18.11       17.28      0.82 o 
   2   8   1       21.36       18.37      0.71 o 
  -1  -9   2        3.23        3.04      0.48 o 
   0  -9   2       11.67       12.97      0.65 o 
   1  -9   2        4.31        5.68      0.48 o 
   2  -9   2        2.38        3.99      0.56 o 
  -4  -8   2        0.01        0.21      0.42 o 
  -3  -8   2      163.10      147.78      2.51 o 
  -2  -8   2      155.22      147.90      1.77 o 
  -1  -8   2        2.06        2.00      0.33 o 
   0  -8   2      100.53       99.07      1.51 o 
   1  -8   2       15.65       13.61      0.83 o 
   2  -8   2        0.59        0.76      0.37 o 
   3  -8   2       35.57       36.51      1.09 o 
   4  -8   2       14.36       15.10      0.82 o 
  -5  -7   2        2.10        2.16      0.49 o 
  -4  -7   2        1.50        1.49      0.31 o 
  -3  -7   2       18.00       18.90      0.59 o 
  -2  -7   2        7.45        7.55      0.45 o 
  -1  -7   2        0.63        0.85      0.24 o 
   0  -7   2        2.34        2.71      0.27 o 
   1  -7   2        0.02       -0.10      0.25 o 
   2  -7   2       19.24       19.34      0.49 o 
   3  -7   2       42.18       41.67      0.87 o 
   4  -7   2        4.84        4.42      0.49 o 
   5  -7   2       18.68       18.72      0.87 o 
  -6  -6   2        5.89        5.92      0.63 o 
  -5  -6   2       33.47       32.81      0.73 o 
  -4  -6   2       40.85       39.85      0.75 o 
  -3  -6   2      223.43      228.66      2.29 o 
  -2  -6   2      630.00      631.98      6.47 o 
  -1  -6   2       15.36       15.43      0.44 o 
   0  -6   2       69.14       74.80      0.93 o 
   1  -6   2       47.46       49.25      0.63 o 
   2  -6   2       22.10       24.04      0.51 o 
   3  -6   2       16.40       14.94      0.51 o 
   4  -6   2        0.34        0.58      0.27 o 
   5  -6   2        8.75        9.01      0.61 o 
   6  -6   2        7.56        8.12      1.21 o 
  -6  -5   2        7.10        7.35      0.59 o 
  -5  -5   2        3.19        2.98      0.50 o 
  -4  -5   2        3.33        3.24      0.31 o 
  -3  -5   2        1.57        1.28      0.29 o 
  -2  -5   2        4.60        4.92      0.26 o 
  -1  -5   2      100.02       96.65      0.96 o 
   0  -5   2      101.14       99.62      1.02 o 
   1  -5   2       10.80       11.41      0.24 o 
   2  -5   2       73.02       73.55      0.96 o 
   3  -5   2      101.18      100.40      0.90 o 
   4  -5   2        2.63        3.32      0.40 o 
   5  -5   2        2.43        3.04      0.32 o 
   6  -5   2        0.58        0.42      0.36 o 
  -7  -4   2       11.42       10.81      2.48 o 
  -6  -4   2        4.15        4.84      0.45 o 
  -5  -4   2      101.25      104.61      1.41 o 
  -4  -4   2       70.92       74.94      0.98 o 
  -3  -4   2        3.66        5.74      0.29 o 
  -2  -4   2     1106.46     1163.70      8.71 o 
  -1  -4   2        1.98        2.96      0.15 o 
   0  -4   2        4.23        3.79      0.16 o 
   1  -4   2       21.09       24.67      0.40 o 
   2  -4   2      128.93      127.89      1.01 o 
   3  -4   2        2.88        3.04      0.14 o 
   4  -4   2        2.13        1.50      0.14 o 
   5  -4   2       40.83       39.86      0.77 o 
   6  -4   2       34.52       32.97      0.92 o 
   7  -4   2        3.94        6.03      0.52 o 
  -7  -3   2        0.22        0.07      0.44 o 
  -6  -3   2        0.60        0.52      0.29 o 
  -5  -3   2        0.04        0.42      0.25 o 
  -4  -3   2       34.00       33.96      0.59 o 
  -3  -3   2       53.09       57.62      0.75 o 
  -2  -3   2        6.25        6.25      0.22 o 
  -1  -3   2       81.19       73.86      0.54 o 
   0  -3   2      267.14      263.49      1.61 o 
   1  -3   2       24.91       22.19      0.21 o 
   2  -3   2       15.90       15.97      0.21 o 
   3  -3   2       18.58       16.75      0.23 o 
   4  -3   2        1.89        2.08      0.14 o 
   5  -3   2      229.88      227.07      2.19 o 
   6  -3   2       10.11       10.01      0.45 o 
   7  -3   2        3.51        4.68      0.51 o 
  -7  -2   2      107.28      108.64      2.03 o 
  -6  -2   2        5.47        5.20      0.43 o 
  -5  -2   2      111.62      125.77      2.11 o 
  -4  -2   2        1.41        3.25      0.28 o 
  -3  -2   2      168.12      166.50      1.43 o 
  -2  -2   2      222.08      226.78      1.44 o 
  -1  -2   2       79.99       68.91      0.49 o 
   0  -2   2        2.24        2.26      0.08 o 
   1  -2   2      423.80      402.93      3.73 o 
   2  -2   2       35.76       41.71      0.40 o 
   3  -2   2        8.24        7.20      0.14 o 
   4  -2   2        8.07        8.63      0.24 o 
   5  -2   2      511.98      502.42      5.10 o 
   6  -2   2        0.04       -0.31      0.31 o 
   7  -2   2        8.68       10.56      0.92 o 
  -7  -1   2        1.73        1.71      0.80 o 
  -6  -1   2       11.47       10.43      0.53 o 
  -5  -1   2        1.00        0.77      0.27 o 
  -4  -1   2        0.55        0.64      0.20 o 
  -3  -1   2       64.97       68.20      0.69 o 
  -2  -1   2       36.76       34.80      0.34 o 
  -1  -1   2       53.93       56.69      0.81 o 
   0  -1   2        2.96        3.67      0.09 o 
   1  -1   2      165.02      152.93      1.82 o 
   2  -1   2      438.34      431.92      2.97 o 
   3  -1   2       14.63       12.70      0.16 o 
   4  -1   2       21.26       19.36      0.29 o 
   5  -1   2      362.29      349.63      4.11 o 
   6  -1   2        8.31        6.98      0.48 o 
   7  -1   2       30.65       31.72      1.35 o 
  -7   0   2      149.54      138.22      1.92 o 
  -6   0   2        7.82        8.95      0.49 o 
  -5   0   2        0.15       -0.23      0.27 o 
  -4   0   2        2.76        4.70      0.30 o 
  -3   0   2        8.35        7.86      0.29 o 
  -2   0   2      458.43      485.62      2.90 o 
  -1   0   2       53.67       45.26      0.32 o 
   0   0   2      743.35      677.79      4.69 o 
   1   0   2     1426.41     1383.91      9.48 o 
   2   0   2      794.24      845.04      5.83 o 
   3   0   2      104.71      109.56      0.79 o 
   4   0   2        0.71        0.52      0.13 o 
   5   0   2      453.43      457.08      5.18 o 
   6   0   2      186.15      187.77      2.23 o 
   7   0   2       24.08       22.99      1.21 o 
  -7   1   2        0.10        0.04      0.31 o 
  -6   1   2        9.35        9.76      0.44 o 
  -5   1   2        0.86        0.88      0.25 o 
  -4   1   2       17.56       17.60      0.33 o 
  -3   1   2        7.34        8.59      0.21 o 
  -2   1   2        9.70        9.28      0.20 o 
  -1   1   2        2.01        3.54      0.11 o 
   0   1   2       40.54       40.35      0.34 o 
   1   1   2        0.15        0.74      0.07 o 
   2   1   2      235.57      235.13      1.94 o 
   3   1   2       87.22       91.16      0.85 o 
   4   1   2       45.24       44.10      0.51 o 
   5   1   2      155.58      159.19      1.64 o 
   6   1   2       41.89       40.83      1.14 o 
   7   1   2        9.62       11.26      0.75 o 
  -7   2   2       11.40        7.94      0.51 o 
  -6   2   2        5.79        6.15      0.38 o 
  -5   2   2       92.18       93.76      1.27 o 
  -4   2   2       36.34       37.66      0.79 o 
  -3   2   2      341.12      343.89      3.10 o 
  -2   2   2      197.94      209.50      1.44 o 
  -1   2   2        3.40        3.92      0.13 o 
   0   2   2      428.10      439.98      2.67 o 
   1   2   2       58.17       53.58      0.54 o 
   2   2   2       85.64       91.44      0.88 o 
   3   2   2      672.62      681.28      5.32 o 
   4   2   2       11.26       11.11      0.33 o 
   5   2   2       63.46       66.46      1.06 o 
   6   2   2      227.52      232.64      3.34 o 
   7   2   2        7.60        8.55      1.61 o 
  -7   3   2        0.12        0.71      0.35 o 
  -6   3   2       10.62       11.48      0.56 o 
  -5   3   2       17.06       17.30      0.53 o 
  -4   3   2        0.87        0.76      0.22 o 
  -3   3   2        8.18        7.63      0.33 o 
  -2   3   2      131.60      133.99      1.39 o 
  -1   3   2        9.41        9.53      0.27 o 
   0   3   2      119.17      121.37      1.01 o 
   1   3   2       19.50       22.54      0.34 o 
   2   3   2       25.17       26.90      0.43 o 
   3   3   2       30.45       32.18      0.55 o 
   4   3   2        2.38        3.25      0.25 o 
   5   3   2       31.83       34.10      0.79 o 
   6   3   2       11.61       10.28      0.89 o 
  -6   4   2        5.95        6.89      0.49 o 
  -5   4   2       14.25       13.55      0.52 o 
  -4   4   2        8.08        7.70      0.38 o 
  -3   4   2      178.57      184.96      1.91 o 
  -2   4   2      185.04      186.62      1.89 o 
  -1   4   2       20.35       18.91      0.44 o 
   0   4   2       24.88       33.11      0.57 o 
   1   4   2      137.10      150.11      1.55 o 
   2   4   2        7.78        8.08      0.36 o 
   3   4   2      271.20      273.73      2.61 o 
   4   4   2        0.00       -0.01      0.26 o 
   5   4   2        2.09        2.54      0.34 o 
   6   4   2       21.09       19.70      0.90 o 
  -6   5   2        2.45        1.87      0.40 o 
  -5   5   2       18.85       19.22      0.71 o 
  -4   5   2        3.33        3.38      0.35 o 
  -3   5   2       79.61       79.96      1.10 o 
  -2   5   2       69.88       69.89      0.98 o 
  -1   5   2        3.97        3.53      0.28 o 
   0   5   2      146.79      147.42      1.59 o 
   1   5   2        0.61        0.64      0.22 o 
   2   5   2        1.41        1.79      0.25 o 
   3   5   2        4.63        4.77      0.51 o 
   4   5   2       11.80       11.93      0.89 o 
   5   5   2        0.06       -0.36      0.36 o 
  -5   6   2       21.05       25.22      0.84 o 
  -4   6   2        4.39        5.77      0.86 o 
  -3   6   2       40.47       39.14      0.80 o 
  -2   6   2      417.37      416.31      3.91 o 
  -1   6   2        1.01        1.06      0.29 o 
   0   6   2        4.36        4.67      0.34 o 
   1   6   2       57.71       58.78      0.91 o 
   2   6   2        0.01        0.28      0.29 o 
   3   6   2        6.50        6.34      0.57 o 
   4   6   2        3.97        4.01      0.46 o 
  -3   7   2       58.91       57.51      1.20 o 
  -2   7   2       36.11       32.83      0.76 o 
  -1   7   2       11.92       12.21      0.54 o 
   0   7   2       24.19       24.49      0.66 o 
   1   7   2        0.85        0.54      0.33 o 
   2   7   2        0.86        1.59      0.40 o 
   3   7   2        4.91        4.90      0.49 o 
  -2  -9   3        0.33        0.66      0.31 o 
  -1  -9   3        0.16        0.28      0.33 o 
   0  -9   3        0.05       -0.34      0.41 o 
   1  -9   3        1.72        1.23      0.44 o 
   2  -9   3       16.73       16.65      0.80 o 
  -4  -8   3       51.92       49.54      2.32 o 
  -3  -8   3      195.49      173.04      3.34 o 
  -2  -8   3       12.71       10.41      0.49 o 
  -1  -8   3       12.63       13.11      0.59 o 
   0  -8   3        1.67        1.39      0.46 o 
   1  -8   3        2.06        1.77      0.34 o 
   2  -8   3        0.00        0.22      0.34 o 
   3  -8   3        2.52        2.97      0.48 o 
   4  -8   3        0.60        0.68      0.39 o 
  -5  -7   3        0.08       -0.35      0.35 o 
  -4  -7   3        0.00       -0.27      0.37 o 
  -3  -7   3        1.72        1.44      0.45 o 
  -2  -7   3        5.65        5.97      0.38 o 
  -1  -7   3       39.51       38.71      0.89 o 
   0  -7   3        9.14        9.70      0.46 o 
   1  -7   3       12.81       14.05      0.50 o 
   2  -7   3       53.12       53.10      0.94 o 
   3  -7   3       36.10       36.01      0.77 o 
   4  -7   3       10.64        9.87      0.75 o 
   5  -7   3        1.29        1.04      0.37 o 
  -6  -6   3       26.59       23.48      0.80 o 
  -5  -6   3       39.34       37.02      0.90 o 
  -4  -6   3        0.00       -0.08      0.26 o 
  -3  -6   3      102.50      104.06      1.26 o 
  -2  -6   3        0.38        0.51      0.22 o 
  -1  -6   3        3.18        2.83      0.24 o 
   0  -6   3        0.61        0.49      0.16 o 
   1  -6   3        5.50        5.48      0.20 o 
   2  -6   3        2.21        2.28      0.31 o 
   3  -6   3       42.20       40.72      0.77 o 
   4  -6   3      100.53      103.60      1.76 o 
   5  -6   3        3.49        3.45      0.44 o 
   6  -6   3       19.60       24.39      1.25 o 
  -6  -5   3        0.19        0.11      0.35 o 
  -5  -5   3        2.28        2.17      0.62 o 
  -4  -5   3       34.68       36.52      0.69 o 
  -3  -5   3       13.42       13.77      0.44 o 
  -2  -5   3       22.60       22.18      0.48 o 
  -1  -5   3      129.72      127.14      1.07 o 
   0  -5   3        5.02        5.90      0.18 o 
   1  -5   3       39.37       39.11      0.40 o 
   2  -5   3        6.54        6.46      0.19 o 
   3  -5   3       17.99       17.82      0.35 o 
   4  -5   3      330.17      328.83      3.49 o 
   5  -5   3       20.13       20.87      0.55 o 
   6  -5   3        3.00        4.17      0.46 o 
  -7  -4   3        1.44        1.36      0.53 o 
  -6  -4   3       10.12       10.75      0.65 o 
  -5  -4   3        1.00        1.27      0.31 o 
  -4  -4   3       35.92       38.07      0.67 o 
  -3  -4   3        0.43        0.20      0.19 o 
  -2  -4   3       94.09       92.50      0.82 o 
  -1  -4   3        2.60        2.67      0.12 o 
   0  -4   3       66.72       65.21      0.53 o 
   1  -4   3      105.11      112.53      0.89 o 
   2  -4   3       35.81       37.68      0.40 o 
   3  -4   3       11.68       11.54      0.25 o 
   4  -4   3      650.16      651.11      4.96 o 
   5  -4   3       18.50       18.61      0.52 o 
   6  -4   3       10.22       12.20      0.87 o 
   7  -4   3       25.46       30.74      0.97 o 
  -7  -3   3       11.86       11.45      1.16 o 
  -6  -3   3        2.89        2.56      0.38 o 
  -5  -3   3        0.48        0.22      0.30 o 
  -4  -3   3       24.92       25.49      0.63 o 
  -3  -3   3        0.02        0.11      0.17 o 
  -2  -3   3        7.95        8.39      0.25 o 
  -1  -3   3        5.92        5.84      0.15 o 
   0  -3   3       34.53       30.85      0.33 o 
   1  -3   3      684.89      692.04      4.39 o 
   2  -3   3        4.31        4.25      0.13 o 
   3  -3   3       10.86        9.83      0.24 o 
   4  -3   3      560.37      552.73      4.75 o 
   5  -3   3        0.89        0.99      0.25 o 
   6  -3   3       19.76       21.11      1.01 o 
   7  -3   3        1.15        1.93      0.53 o 
  -7  -2   3        6.68        6.55      0.56 o 
  -6  -2   3        1.02        0.67      0.33 o 
  -5  -2   3        5.01        5.10      0.39 o 
  -4  -2   3        6.09        6.78      0.35 o 
  -3  -2   3       72.35       80.31      0.91 o 
  -2  -2   3       52.59       55.02      0.52 o 
  -1  -2   3      361.18      353.97      1.90 o 
   0  -2   3      539.04      519.46      3.55 o 
   1  -2   3     1240.27     1322.30     12.79 o 
   2  -2   3      303.84      329.37      3.17 o 
   3  -2   3        0.07        0.15      0.07 o 
   4  -2   3      621.81      610.94      5.28 o 
   5  -2   3      169.55      168.42      2.35 o 
   6  -2   3       16.10       16.00      0.87 o 
  -7  -1   3        3.93        3.27      0.37 o 
  -6  -1   3        1.62        1.13      0.28 o 
  -5  -1   3        8.39        8.85      0.55 o 
  -4  -1   3       26.33       25.18      0.61 o 
  -3  -1   3        3.32        4.00      0.24 o 
  -2  -1   3       24.24       23.82      0.27 o 
  -1  -1   3      459.98      461.63      2.45 o 
   0  -1   3       13.92        9.10      0.14 o 
   1  -1   3      383.41      383.76      6.29 o 
   2  -1   3       87.18       98.98      0.77 o 
   3  -1   3       40.60       38.84      0.37 o 
   4  -1   3       92.19       91.67      1.24 o 
   5  -1   3       47.24       44.69      0.66 o 
   6  -1   3       15.14       14.79      0.63 o 
   7  -1   3       16.37       17.50      1.06 o 
  -7   0   3        0.01       -0.29      0.30 o 
  -6   0   3       22.61       23.35      0.60 o 
  -5   0   3       13.36       12.61      0.37 o 
  -4   0   3      377.53      384.10      3.05 o 
  -3   0   3        9.93       13.16      0.29 o 
  -2   0   3       25.85       23.20      0.37 o 
  -1   0   3      687.15      712.03      4.25 o 
   0   0   3       27.70       22.02      0.30 o 
   1   0   3      347.50      373.83      2.56 o 
   2   0   3      843.13      884.77      6.06 o 
   3   0   3       31.39       27.39      0.50 o 
   4   0   3       24.87       23.13      0.38 o 
   5   0   3      178.82      180.00      2.52 o 
   6   0   3       27.33       28.05      0.85 o 
   7   0   3        6.66        6.84      0.56 o 
  -7   1   3        0.00        0.23      0.31 o 
  -6   1   3       11.36       13.20      0.51 o 
  -5   1   3        3.41        3.43      0.31 o 
  -4   1   3      130.09      127.77      1.39 o 
  -3   1   3      148.20      148.10      1.49 o 
  -2   1   3       28.64       30.16      0.33 o 
  -1   1   3      329.60      359.25      2.54 o 
   0   1   3       31.13       37.65      0.35 o 
   1   1   3        3.54        3.31      0.10 o 
   2   1   3       98.36      105.15      0.75 o 
   3   1   3        0.05        0.04      0.12 o 
   4   1   3        0.81        0.57      0.13 o 
   5   1   3        5.60        4.59      0.49 o 
   6   1   3        0.04       -0.20      0.27 o 
   7   1   3       13.16       13.68      0.75 o 
  -7   2   3        4.77        7.61      0.52 o 
  -6   2   3        0.61        0.10      0.27 o 
  -5   2   3       41.78       41.69      0.75 o 
  -4   2   3      336.33      343.31      3.19 o 
  -3   2   3      364.36      356.67      3.24 o 
  -2   2   3        2.15        2.08      0.13 o 
  -1   2   3       32.55       47.03      0.50 o 
   0   2   3      429.37      457.06      3.23 o 
   1   2   3       46.72       43.11      0.66 o 
   2   2   3      322.70      322.88      3.27 o 
   3   2   3       37.48       31.31      0.45 o 
   4   2   3       11.53       12.39      0.39 o 
   5   2   3        1.77        1.98      0.29 o 
   6   2   3        2.77        3.13      0.48 o 
  -6   3   3       24.42       27.03      0.69 o 
  -5   3   3        1.20        0.70      0.32 o 
  -4   3   3      132.32      129.81      1.49 o 
  -3   3   3      148.01      151.03      1.61 o 
  -2   3   3        6.66        7.53      0.32 o 
  -1   3   3      127.14      134.16      1.39 o 
   0   3   3        1.06        1.94      0.17 o 
   1   3   3       11.07       12.05      0.44 o 
   2   3   3        4.70        5.01      0.22 o 
   3   3   3       13.13       12.42      0.38 o 
   4   3   3        1.28        1.03      0.29 o 
   5   3   3        5.44        6.16      0.42 o 
   6   3   3        0.50        0.34      0.41 o 
  -6   4   3       43.98       56.96      1.19 o 
  -5   4   3       20.27       21.32      0.61 o 
  -4   4   3       30.81       30.40      0.69 o 
  -3   4   3      642.11      649.70      5.75 o 
  -2   4   3        0.01       -0.21      0.21 o 
  -1   4   3        1.89        0.95      0.23 o 
   0   4   3      144.86      154.07      1.61 o 
   1   4   3       12.22       14.17      0.42 o 
   2   4   3        0.17        0.09      0.20 o 
   3   4   3        1.66        2.01      0.55 o 
   4   4   3        1.14        1.39      0.33 o 
   5   4   3       40.79       44.59      1.86 o 
  -5   5   3       16.19       17.33      0.69 o 
  -4   5   3       51.49       50.42      0.90 o 
  -3   5   3       35.84       34.49      0.82 o 
  -2   5   3        6.73        6.83      0.45 o 
  -1   5   3       15.61       15.54      0.47 o 
   0   5   3        4.42        4.35      0.31 o 
   1   5   3        1.42        1.55      0.26 o 
   2   5   3        4.60        4.57      0.62 o 
   3   5   3        6.61        7.47      0.47 o 
   4   5   3        4.05        3.46      0.43 o 
  -4   6   3        0.66        0.03      0.31 o 
  -3   6   3      133.97      134.26      1.65 o 
  -2   6   3        9.25        9.69      0.49 o 
  -1   6   3        0.79        0.47      0.29 o 
   0   6   3        0.04        0.31      0.31 o 
   1   6   3        4.21        3.63      0.42 o 
   2   6   3       18.86       20.61      0.70 o 
   3   6   3        1.33        1.10      0.40 o 
  -2   7   3        0.07        0.25      0.33 o 
  -1   7   3        3.99        3.59      0.44 o 
   0   7   3        0.26        0.27      0.33 o 
   1   7   3        0.03        0.35      0.34 o 
  -2  -9   4        8.55        9.61      0.71 o 
  -1  -9   4        5.24        5.25      0.58 o 
   0  -9   4        0.29        1.11      0.58 o 
   1  -9   4       10.67       11.84      0.73 o 
   2  -9   4       50.67       53.51      1.33 o 
  -4  -8   4        3.91        2.97      0.45 o 
  -3  -8   4        0.17        0.37      0.36 o 
  -2  -8   4        0.19       -0.05      0.30 o 
  -1  -8   4        1.76        2.02      0.35 o 
   0  -8   4       11.70       12.51      0.55 o 
   1  -8   4        1.74        1.29      0.39 o 
   2  -8   4       62.15       61.15      1.31 o 
   3  -8   4      128.94      130.62      2.20 o 
   4  -8   4        1.21        1.11      0.70 o 
  -5  -7   4        6.85        6.75      0.61 o 
  -4  -7   4        5.13        5.47      0.56 o 
  -3  -7   4        9.38       10.73      0.55 o 
  -2  -7   4       19.28       21.35      0.63 o 
  -1  -7   4       12.73       13.91      0.53 o 
   0  -7   4       20.64       19.00      0.76 o 
   1  -7   4        3.08        3.17      0.29 o 
   2  -7   4       43.35       44.81      1.04 o 
   3  -7   4      221.82      220.01      3.14 o 
   4  -7   4       11.53       10.15      0.65 o 
   5  -7   4        0.56        0.71      0.39 o 
  -5  -6   4        0.64        0.70      0.38 o 
  -4  -6   4        5.31        4.62      0.41 o 
  -3  -6   4       49.89       49.63      0.93 o 
  -2  -6   4        0.43        0.52      0.20 o 
  -1  -6   4        4.42        4.54      0.22 o 
   0  -6   4       97.12       95.82      0.84 o 
   1  -6   4       75.48       77.50      0.91 o 
   2  -6   4       40.53       42.28      0.62 o 
   3  -6   4      372.15      383.32      4.89 o 
   4  -6   4       44.52       47.33      1.45 o 
   5  -6   4       11.38       13.93      0.82 o 
  -6  -5   4        2.24        2.38      0.45 o 
  -5  -5   4        0.68        0.32      0.32 o 
  -4  -5   4        5.94        5.91      0.44 o 
  -3  -5   4        5.39        5.95      0.35 o 
  -2  -5   4       19.67       21.01      0.45 o 
  -1  -5   4        1.68        1.67      0.17 o 
   0  -5   4      279.11      281.30      2.54 o 
   1  -5   4        9.80        8.79      0.24 o 
   2  -5   4        0.10        0.25      0.12 o 
   3  -5   4      365.37      360.21      2.84 o 
   4  -5   4        1.26        1.05      0.24 o 
   5  -5   4        0.34        0.37      0.22 o 
   6  -5   4        0.16        0.77      0.43 o 
  -6  -4   4       12.89       12.11      0.63 o 
  -5  -4   4       36.00       36.34      0.84 o 
  -4  -4   4        0.18        0.32      0.28 o 
  -3  -4   4       39.92       42.89      0.89 o 
  -2  -4   4      117.42      121.26      1.11 o 
  -1  -4   4       28.78       26.13      0.35 o 
   0  -4   4      388.23      406.50      2.84 o 
   1  -4   4      216.88      229.06      1.51 o 
   2  -4   4        0.15        0.04      0.06 o 
   3  -4   4      324.88      317.29      2.26 o 
   4  -4   4       57.20       58.49      0.63 o 
   5  -4   4        4.85        5.59      0.44 o 
   6  -4   4        0.17        0.23      0.28 o 
  -7  -3   4        6.00        5.83      0.59 o 
  -6  -3   4        0.01       -0.08      0.35 o 
  -5  -3   4       69.96       71.33      1.16 o 
  -4  -3   4        4.43        5.40      0.36 o 
  -3  -3   4        2.61        1.92      0.20 o 
  -2  -3   4      394.41      405.74      2.88 o 
  -1  -3   4       28.55       25.30      0.31 o 
   0  -3   4      183.77      184.63      1.15 o 
   1  -3   4        9.84       13.46      0.25 o 
   2  -3   4        0.05        0.15      0.08 o 
   3  -3   4       14.66       14.29      1.26 o 
   4  -3   4       23.43       23.37      0.52 o 
   5  -3   4       11.59       10.89      0.72 o 
   6  -3   4       68.16       68.64      1.83 o 
  -7  -2   4        0.12        0.05      0.38 o 
  -6  -2   4        0.44        0.58      0.31 o 
  -5  -2   4      299.17      312.30      2.97 o 
  -4  -2   4       50.24       50.96      0.65 o 
  -3  -2   4       17.17       15.52      0.30 o 
  -2  -2   4      458.05      492.59      4.75 o 
  -1  -2   4        0.59        2.64      0.10 o 
   0  -2   4      159.62      163.62      3.94 o 
   1  -2   4      248.33      267.66      4.72 o 
   2  -2   4       24.33       21.21      0.34 o 
   3  -2   4        0.03       -0.04      0.04 o 
   4  -2   4       27.12       27.06      0.36 o 
   5  -2   4       32.78       33.02      0.78 o 
   6  -2   4       24.71       25.26      1.06 o 
   7  -2   4        1.98        1.11      0.48 o 
  -7  -1   4        7.06        6.12      0.66 o 
  -6  -1   4        1.82        0.76      0.35 o 
  -5  -1   4      204.95      204.54      1.84 o 
  -4  -1   4       60.65       61.35      0.73 o 
  -3  -1   4        8.84       10.20      0.28 o 
  -2  -1   4      291.71      315.86      2.48 o 
  -1  -1   4        3.26        5.63      0.15 o 
   0  -1   4       64.26       63.49      0.49 o 
   1  -1   4      157.69      167.55      2.04 o 
   2  -1   4        6.55        6.75      0.22 o 
   3  -1   4       81.83       75.70      0.63 o 
   4  -1   4        5.10        4.72      0.18 o 
   5  -1   4        5.09        3.91      0.36 o 
   6  -1   4       37.35       36.18      0.92 o 
   7  -1   4       10.37       11.57      0.92 o 
  -7   0   4        8.22        9.96      0.59 o 
  -6   0   4       47.89       50.52      0.89 o 
  -5   0   4      327.39      329.36      3.59 o 
  -4   0   4      374.10      371.43      3.31 o 
  -3   0   4       16.27       16.57      0.39 o 
  -2   0   4       70.13       87.39      0.70 o 
  -1   0   4      385.63      424.10      2.55 o 
   0   0   4       91.33       80.26      0.64 o 
   1   0   4       91.10       92.52      0.70 o 
   2   0   4      146.42      136.94      1.01 o 
   3   0   4      102.11       99.65      0.88 o 
   4   0   4        5.33        5.09      0.54 o 
   5   0   4       16.67       15.48      0.60 o 
   6   0   4        7.58        6.00      0.67 o 
  -7   1   4       12.76       15.57      0.93 o 
  -6   1   4        1.82        1.69      0.30 o 
  -5   1   4       99.72       98.10      1.25 o 
  -4   1   4      122.78      122.20      1.38 o 
  -3   1   4       29.29       30.80      0.54 o 
  -2   1   4       10.84       14.61      0.25 o 
  -1   1   4        0.35        0.84      0.09 o 
   0   1   4       57.53       57.27      0.61 o 
   1   1   4       40.98       43.45      0.48 o 
   2   1   4        1.91        2.03      0.17 o 
   3   1   4        1.17        1.41      0.15 o 
   4   1   4       17.13       18.13      0.47 o 
   5   1   4        3.25        2.41      0.36 o 
   6   1   4        0.05        0.02      0.34 o 
  -6   2   4       32.23       33.73      1.13 o 
  -5   2   4       21.99       20.76      0.58 o 
  -4   2   4      490.92      493.85      4.46 o 
  -3   2   4        5.91        5.47      0.32 o 
  -2   2   4       12.78       11.16      0.29 o 
  -1   2   4      185.35      187.66      1.47 o 
   0   2   4       89.66       87.92      1.36 o 
   1   2   4        2.61        2.18      0.14 o 
   2   2   4       30.19       29.51      0.44 o 
   3   2   4        0.68        0.85      0.20 o 
   4   2   4       77.87       78.67      1.13 o 
   5   2   4        1.41        1.44      0.37 o 
   6   2   4        5.14        5.53      0.82 o 
  -6   3   4        7.38        6.99      0.52 o 
  -5   3   4        9.68        8.75      0.52 o 
  -4   3   4       17.45       17.95      0.57 o 
  -3   3   4        0.02       -0.23      0.23 o 
  -2   3   4        2.18        2.06      0.23 o 
  -1   3   4       26.90       26.15      0.52 o 
   0   3   4        1.23        0.78      0.16 o 
   1   3   4       12.05       10.63      0.60 o 
   2   3   4       34.40       34.41      0.60 o 
   3   3   4       82.83       81.29      1.37 o 
   4   3   4        5.99        6.57      1.83 o 
   5   3   4       28.12       28.65      0.94 o 
  -5   4   4        8.98        9.02      0.72 o 
  -4   4   4       73.31       72.51      1.08 o 
  -3   4   4        5.07        5.38      0.37 o 
  -2   4   4        0.07        0.05      0.24 o 
  -1   4   4        4.77        4.35      0.28 o 
   0   4   4        2.86        2.02      0.26 o 
   1   4   4       33.33       32.48      0.73 o 
   2   4   4        0.11        0.15      0.33 o 
   3   4   4       74.57       82.54      1.28 o 
   4   4   4       16.37       17.11      0.78 o 
   5   4   4        0.64        0.74      0.43 o 
  -4   5   4        1.64        1.84      0.41 o 
  -3   5   4        1.41        2.78      0.41 o 
  -2   5   4        7.42        7.35      0.75 o 
  -1   5   4        6.74        6.80      0.54 o 
   0   5   4        9.28        9.44      0.59 o 
   1   5   4       34.46       33.10      0.81 o 
   2   5   4       80.01       79.47      1.32 o 
   3   5   4      162.43      164.19      3.49 o 
   4   5   4        7.27        7.39      0.66 o 
  -3   6   4        2.73        3.25      0.44 o 
  -2   6   4       15.07       15.65      0.70 o 
  -1   6   4       21.80       21.01      0.73 o 
   0   6   4       19.51       20.77      0.74 o 
   1   6   4        0.32       -0.34      0.34 o 
   2   6   4        0.77        1.24      0.49 o 
  -2  -9   5        5.85        6.75      0.63 o 
  -1  -9   5       11.67       10.01      0.55 o 
   0  -9   5        4.24        3.91      0.54 o 
   1  -9   5       27.05       26.94      0.94 o 
   2  -9   5      100.42       95.51      2.10 o 
  -3  -8   5        6.87        6.78      1.42 o 
  -2  -8   5        0.00        0.19      0.37 o 
  -1  -8   5       56.68       53.46      1.02 o 
   0  -8   5       55.05       55.43      1.21 o 
   1  -8   5       26.29       27.73      0.87 o 
   2  -8   5      122.21      127.11      2.08 o 
   3  -8   5       37.08       37.36      1.01 o 
  -5  -7   5        3.32        3.38      0.44 o 
  -4  -7   5       15.60       14.52      0.65 o 
  -3  -7   5       15.10       15.46      0.71 o 
  -2  -7   5        0.16        0.45      0.27 o 
  -1  -7   5       66.07       64.20      1.01 o 
   0  -7   5        0.09       -0.01      0.22 o 
   1  -7   5        3.00        2.97      0.36 o 
   2  -7   5      126.78      127.53      1.96 o 
   3  -7   5        1.48        2.43      0.37 o 
   4  -7   5        7.24        7.71      0.53 o 
  -5  -6   5        7.91        8.62      0.53 o 
  -4  -6   5       26.41       25.92      0.71 o 
  -3  -6   5       45.35       44.74      0.97 o 
  -2  -6   5        0.99        1.51      0.26 o 
  -1  -6   5       61.53       64.39      1.04 o 
   0  -6   5       88.01       87.69      1.41 o 
   1  -6   5        0.30        0.26      0.15 o 
   2  -6   5       52.58       53.76      1.01 o 
   3  -6   5        7.88        8.09      0.38 o 
   4  -6   5        0.44        0.83      0.24 o 
   5  -6   5        0.36        0.60      0.32 o 
  -6  -5   5       62.17       62.24      1.69 o 
  -5  -5   5        6.35        5.63      0.67 o 
  -4  -5   5        2.09        1.59      0.33 o 
  -3  -5   5      140.21      144.93      1.77 o 
  -2  -5   5       25.54       26.04      0.43 o 
  -1  -5   5       47.37       47.23      0.55 o 
   0  -5   5        0.18        0.30      0.10 o 
   1  -5   5       24.58       24.41      0.31 o 
   2  -5   5        0.01        0.11      0.12 o 
   3  -5   5        3.61        3.70      0.21 o 
   4  -5   5        3.09        3.12      0.29 o 
   5  -5   5       73.25       74.86      1.10 o 
   6  -5   5       55.09       55.39      1.93 o 
  -6  -4   5      180.61      181.90      2.99 o 
  -5  -4   5       92.68       95.24      1.43 o 
  -4  -4   5        0.87        0.63      0.27 o 
  -3  -4   5      133.00      139.69      1.29 o 
  -2  -4   5        7.26        8.45      0.23 o 
  -1  -4   5        9.54       10.39      0.24 o 
   0  -4   5       14.97       16.47      0.20 o 
   1  -4   5        1.95        1.72      0.10 o 
   2  -4   5        9.77       10.09      0.20 o 
   3  -4   5        6.76        6.16      0.22 o 
   4  -4   5        8.75        9.41      0.46 o 
   5  -4   5       23.47       22.94      0.69 o 
   6  -4   5        1.30        1.10      0.34 o 
  -6  -3   5      134.63      134.36      1.90 o 
  -5  -3   5       18.19       18.26      0.64 o 
  -4  -3   5        0.26        0.48      0.35 o 
  -3  -3   5       91.19       93.64      1.75 o 
  -2  -3   5        5.92        5.02      0.24 o 
  -1  -3   5       34.01       32.44      0.40 o 
   0  -3   5       77.09       75.77      0.88 o 
   1  -3   5       19.16       18.57      0.29 o 
   2  -3   5      120.19      113.08      1.39 o 
   3  -3   5        8.14        8.10      0.19 o 
   4  -3   5       36.11       30.90      0.61 o 
   5  -3   5       47.21       45.26      1.25 o 
  -7  -2   5       24.80       25.88      0.86 o 
  -6  -2   5      155.83      153.25      3.41 o 
  -5  -2   5      190.80      193.43      2.02 o 
  -4  -2   5        7.14        7.23      0.45 o 
  -3  -2   5       43.88       49.19      0.55 o 
  -2  -2   5       59.50       66.62      0.61 o 
  -1  -2   5       66.88       65.55      0.63 o 
   0  -2   5        0.33        0.54      0.08 o 
   1  -2   5      107.86      102.04      2.17 o 
   3  -2   5       14.79       12.76      0.23 o 
   4  -2   5       12.92       10.32      0.32 o 
   5  -2   5       14.58       13.26      0.51 o 
   6  -2   5        0.22        0.77      0.30 o 
  -7  -1   5        4.59        3.27      0.46 o 
  -6  -1   5       36.71       33.45      0.89 o 
  -5  -1   5       39.68       37.97      0.97 o 
  -4  -1   5       12.12       12.20      0.36 o 
  -3  -1   5       12.88       11.96      0.36 o 
  -2  -1   5        0.02       -0.03      0.11 o 
  -1  -1   5       53.08       51.00      0.49 o 
   0  -1   5      126.01      127.54      0.94 o 
   1  -1   5      148.57      145.55      1.26 o 
   2  -1   5        2.33        2.45      0.13 o 
   3  -1   5       13.61       13.67      0.31 o 
   4  -1   5       17.65       12.66      0.44 o 
   5  -1   5       11.24        9.21      0.48 o 
   6  -1   5        3.65        4.95      0.43 o 
  -6   0   5        7.86        6.02      0.56 o 
  -5   0   5      144.56      147.70      1.66 o 
  -4   0   5       19.83       19.69      0.50 o 
  -3   0   5       13.12       11.97      0.44 o 
  -2   0   5       45.98       44.23      0.66 o 
  -1   0   5      130.35      130.83      1.17 o 
   0   0   5        0.24        0.12      0.09 o 
   1   0   5       55.83       55.58      0.48 o 
   2   0   5        0.48        0.49      0.09 o 
   3   0   5       35.18       33.07      0.75 o 
   4   0   5        6.08        8.57      0.43 o 
   5   0   5        9.38        8.66      0.51 o 
   6   0   5        1.98        1.14      0.31 o 
  -6   1   5        1.62        1.56      0.38 o 
  -5   1   5        3.30        2.42      0.39 o 
  -4   1   5        8.43        8.03      0.37 o 
  -3   1   5       49.24       49.25      0.87 o 
  -2   1   5       15.12       17.19      0.32 o 
  -1   1   5       26.23       20.84      0.32 o 
   0   1   5       31.70       33.54      0.45 o 
   1   1   5      150.59      149.65      1.45 o 
   2   1   5      381.84      373.60      4.59 o 
   3   1   5       14.73       14.52      0.40 o 
   4   1   5       28.22       24.97      0.80 o 
   5   1   5       37.39       33.86      0.89 o 
   6   1   5        0.93        1.23      0.34 o 
  -6   2   5       12.16       12.27      0.64 o 
  -5   2   5        9.20        8.19      0.50 o 
  -4   2   5       52.96       52.63      1.00 o 
  -3   2   5        1.73        2.32      0.31 o 
  -2   2   5       10.80       11.10      0.33 o 
  -1   2   5        0.87        0.37      0.15 o 
   0   2   5       10.02        8.60      0.25 o 
   1   2   5        3.46        2.43      0.23 o 
   2   2   5      176.04      186.29      2.11 o 
   3   2   5        7.11        7.80      0.46 o 
   4   2   5       13.62       13.83      0.63 o 
   5   2   5       17.65       17.82      0.72 o 
  -5   3   5       10.20       10.82      0.58 o 
  -4   3   5        8.36        9.07      0.50 o 
  -3   3   5        5.24        4.50      0.25 o 
  -2   3   5        6.59        8.99      0.40 o 
  -1   3   5       87.57       80.95      1.21 o 
   0   3   5       42.58       39.68      0.78 o 
   1   3   5      122.80      119.52      1.84 o 
   2   3   5      415.14      424.57      3.86 o 
   3   3   5       12.31       13.21      0.82 o 
   4   3   5       30.43       29.74      0.92 o 
  -5   4   5       17.85       17.07      0.75 o 
  -4   4   5       14.26       14.91      0.67 o 
  -3   4   5       21.64       21.22      0.70 o 
  -2   4   5       40.49       37.85      0.86 o 
  -1   4   5       58.85       57.95      1.05 o 
   0   4   5        0.15        0.06      0.28 o 
   1   4   5        4.07        4.73      0.48 o 
   2   4   5       81.35       87.87      1.67 o 
   3   4   5       19.13       19.13      0.82 o 
   4   4   5        0.06        0.05      0.51 o 
  -3   5   5        1.57        1.78      0.40 o 
  -2   5   5        1.09        0.53      0.49 o 
  -1   5   5       46.38       43.82      0.97 o 
   0   5   5       65.55       67.15      1.21 o 
   1   5   5       25.45       24.12      0.92 o 
   2   5   5      143.86      146.76      2.49 o 
  -1  -9   6        4.17        3.78      0.84 o 
   0  -9   6        3.19        2.83      0.66 o 
  -3  -8   6        2.95        2.05      0.55 o 
  -2  -8   6        6.10        4.83      0.53 o 
  -1  -8   6       25.38       26.69      1.28 o 
   0  -8   6        0.30       -0.09      0.25 o 
   1  -8   6        0.11        0.46      0.53 o 
   2  -8   6        0.16        0.49      0.32 o 
   3  -8   6        0.02        0.01      0.28 o 
  -4  -7   6       29.69       28.85      1.49 o 
  -3  -7   6        9.50       10.84      0.68 o 
  -2  -7   6       14.20       14.14      0.63 o 
  -1  -7   6        0.18        0.28      0.30 o 
   0  -7   6       12.33       13.35      0.45 o 
   1  -7   6        0.51        0.41      0.23 o 
   2  -7   6        0.90        1.64      0.80 o 
   3  -7   6        1.11        0.90      0.39 o 
   4  -7   6       26.97       27.09      0.78 o 
  -5  -6   6        0.00       -0.06      0.46 o 
  -4  -6   6       22.96       21.73      0.67 o 
  -3  -6   6        4.83        3.69      0.34 o 
  -2  -6   6        0.41        0.32      0.23 o 
  -1  -6   6        0.14        0.02      0.46 o 
   0  -6   6        0.51        0.61      0.22 o 
   1  -6   6        9.91       11.26      0.44 o 
   2  -6   6       26.25       26.16      0.54 o 
   3  -6   6        0.05        0.24      0.20 o 
   4  -6   6        4.95        4.88      0.32 o 
   5  -6   6        0.54        1.51      0.27 o 
  -5  -5   6        1.17        1.04      0.37 o 
  -4  -5   6       10.44       11.04      0.51 o 
  -3  -5   6        8.84       10.40      0.47 o 
  -2  -5   6        0.36        0.61      0.21 o 
  -1  -5   6       13.04       12.86      0.32 o 
   0  -5   6       42.93       42.73      0.64 o 
   1  -5   6       32.05       32.97      0.47 o 
   2  -5   6        2.14        2.17      0.15 o 
   3  -5   6       73.12       65.61      0.88 o 
   4  -5   6       23.33       22.38      0.58 o 
   5  -5   6       81.75       95.44      1.52 o 
  -6  -4   6       56.02       52.78      1.40 o 
  -5  -4   6        1.47        0.15      0.32 o 
  -4  -4   6        6.37        6.37      0.40 o 
  -3  -4   6        1.08        0.75      0.26 o 
  -2  -4   6       15.95       17.65      0.67 o 
  -1  -4   6        5.90        6.90      0.21 o 
   0  -4   6       35.52       35.30      0.46 o 
   1  -4   6       18.41       17.80      0.24 o 
   2  -4   6       12.82       12.10      0.87 o 
   3  -4   6        2.33        1.76      0.17 o 
   4  -4   6        4.42        4.98      0.33 o 
   5  -4   6        6.43        8.82      1.01 o 
  -6  -3   6        3.09        2.06      0.44 o 
  -5  -3   6        0.74        0.50      0.49 o 
  -4  -3   6       28.05       27.92      0.67 o 
  -3  -3   6        0.45        0.54      0.21 o 
  -2  -3   6        5.33        5.36      0.21 o 
  -1  -3   6       93.77       90.17      1.08 o 
   0  -3   6      382.95      374.90      3.80 o 
   1  -3   6       36.41       35.81      1.25 o 
   2  -3   6        3.51        2.80      0.48 o 
   3  -3   6       60.00       44.85      0.45 o 
   4  -3   6       24.28       20.03      0.51 o 
   5  -3   6        2.97        4.77      0.43 o 
  -6  -2   6        9.51        9.75      0.56 o 
  -5  -2   6       15.48       16.55      0.61 o 
  -4  -2   6        7.04        6.77      0.71 o 
  -3  -2   6        0.06        0.08      0.24 o 
  -2  -2   6       28.80       30.98      0.49 o 
  -1  -2   6        5.10        5.04      0.17 o 
   0  -2   6       52.16       50.04      1.09 o 
   1  -2   6       15.73       15.46      0.27 o 
   3  -2   6        3.05        5.32      0.19 o 
   4  -2   6       13.92       11.75      0.40 o 
   5  -2   6        0.64        0.53      0.23 o 
  -6  -1   6        0.15       -0.13      0.41 o 
  -5  -1   6       17.87       18.53      1.28 o 
  -4  -1   6       57.11       56.08      0.96 o 
  -3  -1   6        0.67        0.60      0.22 o 
  -2  -1   6       52.95       44.44      0.51 o 
  -1  -1   6       47.02       47.27      0.49 o 
   0  -1   6      335.31      334.27      2.91 o 
   1  -1   6      681.24      666.22      6.40 o 
   2  -1   6       26.75       26.81      0.35 o 
   3  -1   6       15.28        9.96      0.29 o 
   4  -1   6       78.84       67.37      1.09 o 
   5  -1   6        3.37        2.54      0.65 o 
  -6   0   6        1.86        0.65      0.39 o 
  -5   0   6       63.28       64.47      1.43 o 
  -4   0   6        6.32        6.52      0.41 o 
  -3   0   6        5.81        6.49      0.37 o 
  -2   0   6        8.05        5.56      0.25 o 
  -1   0   6        6.70        6.77      0.23 o 
   0   0   6        2.68        2.49      0.20 o 
   1   0   6      249.17      247.36      2.59 o 
   2   0   6        1.41        1.49      0.20 o 
   3   0   6       18.00       19.88      0.55 o 
   4   0   6       42.86       41.58      0.85 o 
   5   0   6        0.11        0.05      0.27 o 
  -6   1   6        5.94        5.30      0.48 o 
  -5   1   6       23.18       24.94      0.79 o 
  -4   1   6        0.22        0.20      0.30 o 
  -3   1   6        0.03        0.09      0.27 o 
  -2   1   6      203.31      178.57      1.59 o 
  -1   1   6       21.22       19.42      0.38 o 
   0   1   6      103.71      103.95      1.12 o 
   1   1   6      603.42      606.00      7.67 o 
   2   1   6        1.99        1.90      0.29 o 
   3   1   6       12.61       11.42      0.51 o 
   4   1   6        3.63        2.70      0.36 o 
   5   1   6        0.62        0.19      0.27 o 
  -5   2   6       15.21       15.52      0.72 o 
  -4   2   6       10.50       11.67      0.57 o 
  -3   2   6       24.92       22.54      0.50 o 
  -2   2   6      102.01       97.35      1.15 o 
  -1   2   6        3.79        3.09      0.33 o 
   0   2   6       17.06       16.87      0.50 o 
   1   2   6      125.86      129.52      2.01 o 
   2   2   6       16.00       16.80      0.65 o 
   3   2   6        0.02        0.43      0.27 o 
   4   2   6        2.52        2.09      0.37 o 
  -4   3   6       18.82       23.09      0.93 o 
  -3   3   6        1.75        1.15      0.31 o 
  -2   3   6       84.65       75.90      1.01 o 
  -1   3   6       48.70       44.57      0.88 o 
   0   3   6       14.47       13.50      0.52 o 
   1   3   6       81.59       85.33      2.70 o 
   2   3   6       13.35       12.68      0.68 o 
   3   3   6        0.81        0.73      0.36 o 
  -3   4   6        2.38        1.88      0.39 o 
  -2   4   6       31.84       31.88      0.85 o 
  -1   4   6       13.92       12.45      0.72 o 
   0   4   6        0.38        0.02      0.37 o 
   1   4   6        0.04        0.23      0.37 o 
   2   4   6       18.98       19.11      0.83 o 
  -1   5   6       17.85       15.99      0.86 o 
  -2  -8   7        1.93        2.02      0.48 o 
  -1  -8   7        3.40        3.60      0.44 o 
   0  -8   7        3.45        3.12      0.43 o 
   1  -8   7       17.53       18.34      0.62 o 
   2  -8   7        0.25        0.46      0.30 o 
  -4  -7   7        1.26        0.75      0.44 o 
  -3  -7   7        3.12        3.13      0.48 o 
  -2  -7   7        0.40        0.50      0.39 o 
  -1  -7   7       78.88       77.80      1.40 o 
   0  -7   7        0.04       -0.12      0.55 o 
   1  -7   7        2.61        3.32      0.46 o 
   2  -7   7       68.44       67.81      1.18 o 
   3  -7   7        4.23        4.54      0.36 o 
  -4  -6   7        0.02       -0.02      0.44 o 
  -3  -6   7        0.93        0.00      0.51 o 
  -2  -6   7        7.33        7.65      0.51 o 
  -1  -6   7       17.25       17.04      0.61 o 
   0  -6   7        3.67        4.10      0.43 o 
   1  -6   7        7.25        7.17      0.37 o 
   2  -6   7        0.06        0.21      0.23 o 
   3  -6   7        0.53        0.36      0.18 o 
   4  -6   7        5.88        7.03      0.58 o 
  -5  -5   7       13.33       13.72      0.83 o 
  -4  -5   7        3.80        3.95      0.49 o 
  -3  -5   7        5.23        4.90      0.46 o 
  -2  -5   7       17.18       16.98      0.75 o 
  -1  -5   7      399.68      407.82      6.77 o 
   0  -5   7       76.62       76.10      0.86 o 
   1  -5   7        0.95        1.19      0.19 o 
   2  -5   7       84.60       73.70      1.36 o 
   3  -5   7       13.88       12.38      0.45 o 
   4  -5   7        1.19        1.83      0.80 o 
  -5  -4   7        1.54        0.38      1.04 o 
  -4  -4   7        0.82        0.35      0.36 o 
  -3  -4   7        0.55        0.48      0.41 o 
  -2  -4   7        4.60        4.32      0.39 o 
  -1  -4   7       32.95       33.36      0.59 o 
   0  -4   7       53.10       56.96      0.79 o 
   1  -4   7        9.05        9.40      0.43 o 
   2  -4   7        0.35        0.39      0.53 o 
   3  -4   7       10.71       11.62      0.72 o 
   4  -4   7        4.90        4.77      0.67 o 
   5  -4   7        0.48       -0.29      0.48 o 
  -5  -3   7       20.56       20.31      0.85 o 
  -4  -3   7       18.28       17.73      0.59 o 
  -3  -3   7       57.75       54.98      0.90 o 
  -2  -3   7       33.34       32.68      0.60 o 
  -1  -3   7      332.54      332.79      3.43 o 
   0  -3   7      530.45      523.68      4.43 o 
   1  -3   7       18.35       17.01      0.96 o 
   2  -3   7        4.15        1.83      0.48 o 
   3  -3   7       61.43       53.36      1.69 o 
   4  -3   7       18.72       19.04      0.67 o 
   5  -3   7       28.44       29.26      1.01 o 
  -5  -2   7        2.16        1.65      0.37 o 
  -4  -2   7        0.16        0.61      0.28 o 
  -3  -2   7       26.33       23.85      0.71 o 
  -2  -2   7       26.63       27.02      0.49 o 
  -1  -2   7        1.86        1.31      0.14 o 
   0  -2   7      164.79      167.97      1.57 o 
   1  -2   7       13.23       12.75      0.21 o 
   2  -2   7        1.15        1.25      0.19 o 
   3  -2   7       40.75       41.79      0.96 o 
   4  -2   7        0.56        0.77      0.34 o 
   5  -2   7        2.01        1.64      0.43 o 
  -5  -1   7        1.74        2.34      0.43 o 
  -4  -1   7        4.35        3.69      0.43 o 
  -3  -1   7      182.18      159.93      1.94 o 
  -2  -1   7        8.69        7.62      0.33 o 
  -1  -1   7       37.09       37.02      0.61 o 
   0  -1   7      420.33      418.49      3.64 o 
   1  -1   7        6.02        5.66      0.26 o 
   2  -1   7        1.83        2.56      0.18 o 
   3  -1   7        0.35        0.35      0.19 o 
   4  -1   7        0.01        0.28      0.22 o 
   5  -1   7        0.54        0.67      0.27 o 
  -5   0   7        2.97        4.17      1.06 o 
  -4   0   7        1.88        1.63      0.35 o 
  -3   0   7       85.65       84.22      1.26 o 
  -2   0   7        4.97        3.75      0.26 o 
  -1   0   7        7.38        7.19      0.38 o 
   0   0   7       94.02       94.81      1.48 o 
   1   0   7        1.76        2.25      0.43 o 
   2   0   7        1.49        1.66      0.27 o 
   3   0   7        5.66        6.40      0.65 o 
   4   0   7        0.01        0.44      0.36 o 
  -5   1   7       35.28       42.46      1.40 o 
  -4   1   7        0.04       -0.06      0.37 o 
  -3   1   7       76.58       66.03      1.10 o 
  -2   1   7       10.51        7.53      0.50 o 
  -1   1   7        0.03        0.23      0.23 o 
   0   1   7        7.89        9.07      0.53 o 
   1   1   7        0.05       -0.02      0.27 o 
   2   1   7        0.01       -0.06      0.55 o 
   3   1   7       38.82       37.87      1.52 o 
   4   1   7       23.36       27.67      1.64 o 
  -4   2   7        0.30        0.07      0.37 o 
  -3   2   7       29.48       28.40      0.95 o 
  -2   2   7        0.68        0.22      0.28 o 
  -1   2   7        1.11        1.05      0.28 o 
   0   2   7        0.46        0.54      0.60 o 
   1   2   7        2.42        2.13      0.39 o 
   2   2   7       23.63       24.19      0.80 o 
   3   2   7        5.91        6.08      0.48 o 
  -3   3   7        0.60        0.34      0.43 o 
  -2   3   7        3.65        2.76      0.53 o 
  -1   3   7        0.91        1.30      0.41 o 
   0   3   7       26.07       27.14      0.90 o 
   1   3   7       16.29       17.15      0.99 o 
   2   3   7        0.53        0.46      0.37 o 
  -2  -7   8      239.82      241.73      3.41 o 
  -1  -7   8       70.89       69.36      1.30 o 
   0  -7   8        0.16        0.36      0.27 o 
   1  -7   8       43.51       42.89      1.11 o 
   2  -7   8        2.58        2.27      0.43 o 
  -3  -6   8        1.52        1.01      0.44 o 
  -2  -6   8       12.23       12.26      0.66 o 
  -1  -6   8       50.77       51.87      1.04 o 
   0  -6   8        6.26        5.82      0.37 o 
   1  -6   8        2.73        3.26      0.33 o 
   2  -6   8        4.01        4.51      0.34 o 
   3  -6   8        2.88        2.64      0.34 o 
  -4  -5   8       42.58       41.04      1.09 o 
  -3  -5   8       16.61       16.79      0.70 o 
  -2  -5   8      159.39      162.11      2.35 o 
  -1  -5   8      202.85      200.76      2.69 o 
   0  -5   8        2.94        2.90      0.23 o 
   1  -5   8        0.05       -0.22      0.22 o 
   2  -5   8       16.22       15.69      0.80 o 
   3  -5   8       15.80       18.61      0.51 o 
  -4  -4   8       22.49       22.77      0.87 o 
  -3  -4   8       15.26       14.47      0.65 o 
  -2  -4   8        4.87        3.66      0.38 o 
  -1  -4   8       46.69       49.30      1.17 o 
   0  -4   8        8.94        9.07      0.33 o 
   1  -4   8        3.89        3.08      0.27 o 
   2  -4   8        8.45        9.40      0.87 o 
   3  -4   8        1.80        1.59      0.58 o 
   4  -4   8        8.95        9.30      0.96 o 
  -5  -3   8        6.11        4.60      0.65 o 
  -4  -3   8       77.49       70.74      1.64 o 
  -3  -3   8        5.16        3.76      1.28 o 
  -2  -3   8        2.03        1.01      0.34 o 
  -1  -3   8      113.18      114.30      1.43 o 
   0  -3   8       23.06       23.57      0.46 o 
   1  -3   8       32.84       32.78      0.50 o 
   2  -3   8        0.09        0.43      0.58 o 
   3  -3   8        0.15        0.58      0.48 o 
   4  -3   8        0.13       -0.22      0.22 o 
  -5  -2   8        0.89        0.33      0.46 o 
  -4  -2   8       27.98       26.94      1.37 o 
  -3  -2   8        1.22        0.48      0.37 o 
  -2  -2   8        0.05       -0.23      0.23 o 
  -1  -2   8       15.90       16.11      0.48 o 
   0  -2   8        1.86        1.94      0.22 o 
   1  -2   8        3.66        4.15      0.26 o 
   2  -2   8        1.76        2.04      0.25 o 
   3  -2   8        9.15        8.48      0.48 o 
   4  -2   8       10.41       10.99      0.63 o 
  -4  -1   8       31.58       26.20      1.13 o 
  -3  -1   8        0.19        0.60      0.36 o 
  -2  -1   8        7.70        7.77      0.42 o 
  -1  -1   8        6.53        6.33      0.47 o 
   0  -1   8       21.36       22.60      0.52 o 
   1  -1   8        2.79        3.81      0.26 o 
   2  -1   8       46.69       43.97      0.78 o 
   3  -1   8       75.09       95.29      2.02 o 
  -4   0   8        7.24        6.47      0.61 o 
  -3   0   8        4.73        4.92      0.87 o 
  -2   0   8        0.80        0.48      0.25 o 
  -1   0   8        3.34        3.99      0.32 o 
   0   0   8        2.74        2.73      0.37 o 
   1   0   8       14.50       14.21      0.56 o 
   2   0   8        9.59        9.63      0.49 o 
   3   0   8        0.57        0.71      0.31 o 
  -3   1   8        1.42        2.47      0.53 o 
  -2   1   8        8.40       11.36      0.52 o 
  -1   1   8       53.55       55.02      0.96 o 
   0   1   8       21.95       24.49      0.77 o 
   1   1   8        9.33        9.25      0.55 o 
   2   1   8       18.60       20.21      0.70 o 
  -2   2   8       11.10       11.58      0.73 o 
  -1   2   8       25.20       26.02      0.71 o 
   0   2   8        0.68        0.85      0.37 o 
   1   2   8        5.33        6.58      0.51 o 
  -2  -6   9        5.72        5.37      0.48 o 
  -1  -6   9        2.05        2.47      0.65 o 
   0  -6   9        7.19        7.04      0.63 o 
   1  -6   9        0.16        0.00      0.29 o 
  -3  -5   9        1.64        1.02      0.41 o 
  -2  -5   9        5.03        4.94      0.48 o 
  -1  -5   9       20.30       22.28      0.64 o 
   0  -5   9       39.39       40.45      1.13 o 
   1  -5   9        0.02       -0.14      0.22 o 
  -3  -4   9        0.38       -0.36      0.36 o 
  -2  -4   9        0.31       -0.32      0.32 o 
  -1  -4   9        2.56        2.67      0.32 o 
   0  -4   9        2.63        2.84      0.33 o 
   1  -4   9        0.37       -0.11      0.22 o 
   2  -4   9       12.90       13.40      1.11 o 
  -3  -3   9        6.83        5.99      1.01 o 
  -2  -3   9       17.84       18.50      0.68 o 
  -1  -3   9       44.90       46.46      0.81 o 
   0  -3   9        4.12        4.73      0.38 o 
   1  -3   9       13.76       12.29      0.46 o 
   2  -3   9      126.05      153.08      2.16 o 
  -3  -2   9        0.01        0.29      0.34 o 
  -2  -2   9        6.23        6.71      0.41 o 
  -1  -2   9        4.54        4.62      0.35 o 
   0  -2   9        0.55        0.76      0.26 o 
   1  -2   9        5.72        6.36      0.47 o 
   2  -2   9        3.90        5.52      0.45 o 
  -3  -1   9       27.45       35.18      1.52 o 
  -2  -1   9       24.73       23.90      0.67 o 
  -1  -1   9       14.60       18.07      0.56 o 
   0  -1   9       24.02       25.94      0.66 o 
   1  -1   9        7.24        9.04      0.41 o 
   2  -1   9      151.52      178.34      3.42 o 
  -2   0   9       15.21       16.12      0.61 o 
  -1   0   9        2.28        3.25      0.35 o 
   0   0   9        0.02        0.41      0.28 o 
   1   0   9        6.97        6.20      0.37 o 
                                                 
